# Supplementary material for: Bis[4-bromo-2-(cyclo­pentyl­imino­meth­yl)phenolato]copper(II)
Source: Acta Crystallogr Sect E Struct Rep Online. 2009 Feb 28;65(Pt 3):m339. doi: 10.1107/S1600536809006606 (PMC2968514; doi:10.1107/S1600536809006606)
Supplement: Supplementary file 1 [file e-65-0m339-sup1.cif]

##############################################################################
###                                                                        ###
###        Electronic paper (Acta Crystallographica Section E)             ###
###                                                                        ###
##############################################################################
#                                                                            #
# This CIF contains the data in a paper accepted for publication in Acta     #
# Crystallographica Section E. It conforms to the requirements of Notes      #
# for Authors for Section E, and has been peer reviewed under the auspices   #
# of the IUCr Commission on Journals.                                        #
#                                                                            #
# Full details of the Crystallographic Information File format               #
# are given in the paper "The Crystallographic Information File (CIF):       #
# a New Standard Archive File for Crystallography" by S. R. Hall, F. H.      #
# Allen and I. D. Brown [Acta Cryst. (1991), A47, 655-685].                  #
#                                                                            #
# The current version of the core CIF dictionary is obtainable from          #
# ftp://ftp.iucr.org/pub/cif_core.dic. The current version number is 2.4.    #
#                                                                            #
# Software is freely available for graphical display of the structure(s) in  #
# this CIF.  For information consult the CIF home page http://www.iucr.org/  #
# cif/home.html                                                              #
#                                                                            #
# This file may be used for bona fide research purposes within the           #
# scientific community so long as proper attribution is given to the journal # 
# article from which it was obtained.                                        #
#                                                                            #
##############################################################################
                                             
data_global
_audit_creation_method     'form.cif (version 2.0)'
_journal_data_validation_number     ?
_journal_date_recd_electronic     2009-02-20
_journal_date_accepted     2009-02-23
_journal_name_full     'Acta Crystallographica, Section E'
_journal_year     2009
_journal_volume     65
_journal_issue      3
_journal_page_first     m339
_journal_page_last     m339
_journal_paper_category     QM
_journal_coeditor_code     SU2099
_publ_contact_author_name     'Bang-Hong Cai'
_publ_contact_author_address
;
Department of Chemistry
Jiaying University
Meizhou Guangdong 514015
People's Republic of China
;
_publ_contact_author_email     banghong_cai@163.com
_publ_contact_author_fax     ?
_publ_contact_author_phone     ?
_publ_section_title
;
Bis[4-bromo-2-(cyclopentyliminomethyl)phenolato]copper(II)
;
loop_
    _publ_author_name
    _publ_author_address
    'Bang-Hong Cai'
;
Department of Chemistry
Jiaying University
Meizhou Guangdong 514015
People's Republic of China
;
data_I
_audit_creation_method     SHELXL-97
_chemical_name_systematic
;
Bis[4-bromo-2-(cyclopentyliminomethyl)phenolato]copper(II)
;
_chemical_name_common     ?
_chemical_formula_moiety     'C24 H26 Br2 Cu N2 O2'
_chemical_formula_sum     'C24 H26 Br2 Cu N2 O2'
_chemical_formula_iupac     '[Cu (C12 H13 Br N O)2]'
_chemical_formula_weight     597.83
_chemical_melting_point     ?
_symmetry_cell_setting     monoclinic
_symmetry_space_group_name_H-M     'P 21/c'
loop_
    _symmetry_equiv_pos_as_xyz
    'x, y, z'
    '-x, y+1/2, -z+1/2'
    '-x, -y, -z'
    'x, -y-1/2, z-1/2'
_cell_length_a     9.190(2)
_cell_length_b     10.960(2)
_cell_length_c     12.166(2)
_cell_angle_alpha     90.00
_cell_angle_beta     109.73(3)
_cell_angle_gamma     90.00
_cell_volume     1153.5(4)
_cell_formula_units_Z     2
_cell_measurement_reflns_used     2505
_cell_measurement_theta_min     2.3
_cell_measurement_theta_max     25.0
_cell_measurement_temperature     298(2)
_exptl_crystal_description     block
_exptl_crystal_colour     blue
_exptl_crystal_size_max     0.27
_exptl_crystal_size_mid     0.23
_exptl_crystal_size_min     0.23
_exptl_crystal_density_diffrn     1.721
_exptl_crystal_density_meas     ?
_exptl_crystal_density_method     'not measured'
_exptl_crystal_F_000     598
_exptl_absorpt_coefficient_mu     4.435
_exptl_absorpt_correction_type     multi-scan
_exptl_absorpt_process_details     '(SADABS; Sheldrick, 1996)'
_exptl_absorpt_correction_T_min     0.3806
_exptl_absorpt_correction_T_max     0.4286
_exptl_special_details
;
;
_diffrn_ambient_temperature     298(2)
_diffrn_radiation_type     MoK\a
_diffrn_radiation_wavelength     0.71073
_diffrn_radiation_source     'fine-focus sealed tube'
_diffrn_radiation_monochromator     graphite
_diffrn_measurement_device_type     'Bruker SMART 1000 CCD area-detector'
_diffrn_measurement_method     \w
_diffrn_detector_area_resol_mean     ?
_diffrn_reflns_number     9709
_diffrn_reflns_av_R_equivalents     0.0351
_diffrn_reflns_av_sigmaI/netI     0.0404
_diffrn_reflns_theta_min     2.35
_diffrn_reflns_theta_max     27.50
_diffrn_reflns_theta_full     27.50
_diffrn_measured_fraction_theta_max     0.995
_diffrn_measured_fraction_theta_full     0.995
_diffrn_reflns_limit_h_min     -11
_diffrn_reflns_limit_h_max     11
_diffrn_reflns_limit_k_min     -14
_diffrn_reflns_limit_k_max     14
_diffrn_reflns_limit_l_min     -15
_diffrn_reflns_limit_l_max     15
_diffrn_standards_number     0
_diffrn_standards_interval_count     ?
_diffrn_standards_interval_time     ?
_diffrn_standards_decay_%     0
_refine_special_details
;
 Refinement of F^2^ against ALL reflections.  The weighted R-factor wR and
 goodness of fit S are based on F^2^, conventional R-factors R are based
 on F, with F set to zero for negative F^2^. The threshold expression of
 F^2^ > 2sigma(F^2^) is used only for calculating R-factors(gt) etc. and is
 not relevant to the choice of reflections for refinement.  R-factors based
 on F^2^ are statistically about twice as large as those based on F, and R-
 factors based on ALL data will be even larger.
;
_reflns_number_total     2636
_reflns_number_gt     2003
_reflns_threshold_expression     I>2\s(I)
_refine_ls_structure_factor_coef     Fsqd
_refine_ls_matrix_type     full
_refine_ls_R_factor_all     0.0576
_refine_ls_R_factor_gt     0.0393
_refine_ls_wR_factor_gt     0.0905
_refine_ls_wR_factor_ref     0.0983
_refine_ls_goodness_of_fit_ref     1.021
_refine_ls_restrained_S_all     1.021
_refine_ls_number_reflns     2636
_refine_ls_number_parameters     142
_refine_ls_number_restraints     0
_refine_ls_hydrogen_treatment     constr
_refine_ls_weighting_scheme     calc
_refine_ls_weighting_details
         'calc w=1/[\s^2^(Fo^2^)+(0.0427P)^2^+0.9221P] where P=(Fo^2^+2Fc^2^)/3'
_atom_sites_solution_hydrogens     geom
_atom_sites_solution_primary     direct
_atom_sites_solution_secondary     difmap
_refine_ls_shift/su_max     0.001
_refine_ls_shift/su_mean     0.000
_refine_diff_density_max     0.930
_refine_diff_density_min     -0.415
_refine_ls_extinction_method     none
_refine_ls_extinction_coef     ?
loop_
    _atom_type_symbol
    _atom_type_description
    _atom_type_scat_dispersion_real
    _atom_type_scat_dispersion_imag
    _atom_type_scat_source
    'C' 'C' 0.0033 0.0016
                         'International Tables Vol C Tables 4.2.6.8 and 6.1.1.4'
    'H' 'H' 0.0000 0.0000
                         'International Tables Vol C Tables 4.2.6.8 and 6.1.1.4'
    'N' 'N' 0.0061 0.0033
                         'International Tables Vol C Tables 4.2.6.8 and 6.1.1.4'
    'O' 'O' 0.0106 0.0060
                         'International Tables Vol C Tables 4.2.6.8 and 6.1.1.4'
    'Cu' 'Cu' 0.3201 1.2651
                         'International Tables Vol C Tables 4.2.6.8 and 6.1.1.4'
    'Br' 'Br' -0.2901 2.4595
                         'International Tables Vol C Tables 4.2.6.8 and 6.1.1.4'
_computing_data_collection     'SMART (Bruker, 2002)'
_computing_cell_refinement     'SAINT (Bruker, 2002)'
_computing_data_reduction     'SAINT (Bruker, 2002)'
_computing_structure_solution     'SHELXS97 (Sheldrick, 2008)'
_computing_structure_refinement     'SHELXL97 (Sheldrick, 2008)'
_computing_molecular_graphics     'SHELXTL (Sheldrick, 2008)'
_computing_publication_material     'SHELXTL (Sheldrick, 2008)'
loop_
    _atom_site_type_symbol
    _atom_site_label
    _atom_site_fract_x
    _atom_site_fract_y
    _atom_site_fract_z
    _atom_site_U_iso_or_equiv
    _atom_site_adp_type
    _atom_site_calc_flag
    _atom_site_refinement_flags
    _atom_site_occupancy
    _atom_site_disorder_assembly
    _atom_site_disorder_group
    Cu Cu1 0.0000 1.0000 0.0000 0.03400(16) Uani d S 1 . .
    Br Br1 -0.34783(5) 0.60773(4) 0.33661(4) 0.06123(17) Uani d . 1 . .
    O O1 -0.0883(3) 1.00623(19) 0.1197(2) 0.0446(6) Uani d . 1 . .
    N N1 0.0534(3) 0.8203(2) 0.0328(2) 0.0341(6) Uani d . 1 . .
    C C1 -0.1071(4) 0.7941(3) 0.1548(3) 0.0344(7) Uani d . 1 . .
    C C2 -0.1456(4) 0.9175(3) 0.1630(3) 0.0348(7) Uani d . 1 . .
    C C3 -0.2475(4) 0.9435(3) 0.2236(3) 0.0435(8) Uani d . 1 . .
    H H3 -0.2753 1.0242 0.2294 0.052 Uiso calc R 1 . .
    C C4 -0.3073(4) 0.8541(3) 0.2744(3) 0.0465(9) Uani d . 1 . .
    H H4 -0.3752 0.8741 0.3136 0.056 Uiso calc R 1 . .
    C C5 -0.2659(4) 0.7337(3) 0.2671(3) 0.0422(8) Uani d . 1 . .
    C C6 -0.1676(4) 0.7034(3) 0.2090(3) 0.0391(7) Uani d . 1 . .
    H H6 -0.1404 0.6222 0.2052 0.047 Uiso calc R 1 . .
    C C7 -0.0063(4) 0.7551(3) 0.0935(3) 0.0374(7) Uani d . 1 . .
    H H7 0.0184 0.6726 0.0987 0.045 Uiso calc R 1 . .
    C C8 0.1560(4) 0.7602(3) -0.0219(3) 0.0386(7) Uani d . 1 . .
    H H8 0.1265 0.7915 -0.1019 0.046 Uiso calc R 1 . .
    C C9 0.3252(4) 0.7923(4) 0.0374(4) 0.0603(11) Uani d . 1 . .
    H H9A 0.3467 0.8740 0.0163 0.072 Uiso calc R 1 . .
    H H9B 0.3536 0.7874 0.1216 0.072 Uiso calc R 1 . .
    C C10 0.4115(5) 0.6976(5) -0.0078(6) 0.0901(18) Uani d . 1 . .
    H H10A 0.4543 0.7346 -0.0626 0.108 Uiso calc R 1 . .
    H H10B 0.4955 0.6632 0.0563 0.108 Uiso calc R 1 . .
    C C11 0.2977(5) 0.6002(4) -0.0671(4) 0.0642(12) Uani d . 1 . .
    H H11A 0.3412 0.5199 -0.0429 0.077 Uiso calc R 1 . .
    H H11B 0.2696 0.6065 -0.1512 0.077 Uiso calc R 1 . .
    C C12 0.1586(5) 0.6206(3) -0.0307(4) 0.0507(9) Uani d . 1 . .
    H H12A 0.1713 0.5824 0.0438 0.061 Uiso calc R 1 . .
    H H12B 0.0651 0.5900 -0.0889 0.061 Uiso calc R 1 . .
loop_
    _atom_site_aniso_label
    _atom_site_aniso_U_11
    _atom_site_aniso_U_22
    _atom_site_aniso_U_33
    _atom_site_aniso_U_12
    _atom_site_aniso_U_13
    _atom_site_aniso_U_23
    Cu1 0.0412(3) 0.0242(3) 0.0424(3) 0.0024(2) 0.0218(3) 0.0028(2)
    Br1 0.0702(3) 0.0547(3) 0.0720(3) -0.0114(2) 0.0414(2) 0.0125(2)
    O1 0.0659(16) 0.0251(11) 0.0570(15) 0.0009(11) 0.0395(13) 0.0012(10)
    N1 0.0374(14) 0.0263(13) 0.0425(15) 0.0034(11) 0.0185(12) 0.0018(11)
    C1 0.0377(17) 0.0294(16) 0.0387(17) 0.0018(13) 0.0163(14) 0.0037(13)
    C2 0.0401(18) 0.0290(15) 0.0373(17) 0.0023(13) 0.0159(14) 0.0031(13)
    C3 0.056(2) 0.0336(17) 0.050(2) 0.0058(16) 0.0300(18) -0.0006(16)
    C4 0.050(2) 0.049(2) 0.049(2) 0.0019(17) 0.0287(18) 0.0009(17)
    C5 0.0443(19) 0.0424(19) 0.0442(19) -0.0079(15) 0.0205(16) 0.0070(15)
    C6 0.0461(19) 0.0289(16) 0.0441(19) -0.0008(14) 0.0175(15) 0.0036(14)
    C7 0.0406(17) 0.0270(16) 0.0470(19) 0.0064(13) 0.0177(15) 0.0040(14)
    C8 0.0421(18) 0.0292(16) 0.0489(19) 0.0060(14) 0.0212(16) 0.0012(14)
    C9 0.043(2) 0.056(2) 0.085(3) -0.0012(19) 0.026(2) -0.024(2)
    C10 0.051(3) 0.082(3) 0.147(5) -0.006(2) 0.046(3) -0.051(4)
    C11 0.066(3) 0.049(2) 0.085(3) 0.012(2) 0.036(2) -0.010(2)
    C12 0.059(2) 0.0349(19) 0.064(2) 0.0030(17) 0.028(2) -0.0058(17)
_geom_special_details
;
 All esds (except the esd in the dihedral angle between two l.s. planes)
 are estimated using the full covariance matrix.  The cell esds are taken
 into account individually in the estimation of esds in distances, angles
 and torsion angles; correlations between esds in cell parameters are only
 used when they are defined by crystal symmetry.  An approximate (isotropic)
 treatment of cell esds is used for estimating esds involving l.s. planes.
;
loop_
    _geom_bond_atom_site_label_1
    _geom_bond_atom_site_label_2
    _geom_bond_site_symmetry_2
    _geom_bond_distance
    _geom_bond_publ_flag
    Cu1 O1 3_575 1.892(2) ?
    Cu1 O1 . 1.892(2) n
    Cu1 N1 . 2.036(2) n
    Cu1 N1 3_575 2.036(2) ?
    Br1 C5 . 1.902(3) ?
    O1 C2 . 1.299(4) ?
    N1 C7 . 1.278(4) ?
    N1 C8 . 1.480(4) ?
    C1 C6 . 1.407(4) ?
    C1 C2 . 1.411(4) ?
    C1 C7 . 1.436(4) ?
    C2 C3 . 1.403(4) ?
    C3 C4 . 1.369(5) ?
    C3 H3 . 0.9300 ?
    C4 C5 . 1.385(5) ?
    C4 H4 . 0.9300 ?
    C5 C6 . 1.362(5) ?
    C6 H6 . 0.9300 ?
    C7 H7 . 0.9300 ?
    C8 C9 . 1.518(5) ?
    C8 C12 . 1.534(4) ?
    C8 H8 . 0.9800 ?
    C9 C10 . 1.518(5) ?
    C9 H9A . 0.9700 ?
    C9 H9B . 0.9700 ?
    C10 C11 . 1.498(6) ?
    C10 H10A . 0.9700 ?
    C10 H10B . 0.9700 ?
    C11 C12 . 1.504(6) ?
    C11 H11A . 0.9700 ?
    C11 H11B . 0.9700 ?
    C12 H12A . 0.9700 ?
    C12 H12B . 0.9700 ?
loop_
    _geom_angle_atom_site_label_1
    _geom_angle_atom_site_label_2
    _geom_angle_atom_site_label_3
    _geom_angle_site_symmetry_1
    _geom_angle_site_symmetry_3
    _geom_angle
    _geom_angle_publ_flag
    O1 Cu1 O1 3_575 . 180.0 n
    O1 Cu1 N1 3_575 . 88.74(10) n
    O1 Cu1 N1 . . 91.26(10) n
    O1 Cu1 N1 3_575 3_575 91.26(10) ?
    O1 Cu1 N1 . 3_575 88.74(10) ?
    N1 Cu1 N1 . 3_575 180.0 n
    C2 O1 Cu1 . . 128.5(2) ?
    C7 N1 C8 . . 118.3(3) ?
    C7 N1 Cu1 . . 122.1(2) ?
    C8 N1 Cu1 . . 119.42(19) ?
    C6 C1 C2 . . 119.7(3) ?
    C6 C1 C7 . . 117.4(3) ?
    C2 C1 C7 . . 122.9(3) ?
    O1 C2 C3 . . 119.7(3) ?
    O1 C2 C1 . . 122.9(3) ?
    C3 C2 C1 . . 117.3(3) ?
    C4 C3 C2 . . 122.3(3) ?
    C4 C3 H3 . . 118.9 ?
    C2 C3 H3 . . 118.9 ?
    C3 C4 C5 . . 119.5(3) ?
    C3 C4 H4 . . 120.3 ?
    C5 C4 H4 . . 120.3 ?
    C6 C5 C4 . . 120.7(3) ?
    C6 C5 Br1 . . 119.0(3) ?
    C4 C5 Br1 . . 120.3(3) ?
    C5 C6 C1 . . 120.5(3) ?
    C5 C6 H6 . . 119.7 ?
    C1 C6 H6 . . 119.7 ?
    N1 C7 C1 . . 127.8(3) ?
    N1 C7 H7 . . 116.1 ?
    C1 C7 H7 . . 116.1 ?
    N1 C8 C9 . . 112.9(3) ?
    N1 C8 C12 . . 120.2(3) ?
    C9 C8 C12 . . 103.1(3) ?
    N1 C8 H8 . . 106.6 ?
    C9 C8 H8 . . 106.6 ?
    C12 C8 H8 . . 106.6 ?
    C10 C9 C8 . . 104.2(3) ?
    C10 C9 H9A . . 110.9 ?
    C8 C9 H9A . . 110.9 ?
    C10 C9 H9B . . 110.9 ?
    C8 C9 H9B . . 110.9 ?
    H9A C9 H9B . . 108.9 ?
    C11 C10 C9 . . 107.3(3) ?
    C11 C10 H10A . . 110.3 ?
    C9 C10 H10A . . 110.3 ?
    C11 C10 H10B . . 110.3 ?
    C9 C10 H10B . . 110.3 ?
    H10A C10 H10B . . 108.5 ?
    C10 C11 C12 . . 106.1(3) ?
    C10 C11 H11A . . 110.5 ?
    C12 C11 H11A . . 110.5 ?
    C10 C11 H11B . . 110.5 ?
    C12 C11 H11B . . 110.5 ?
    H11A C11 H11B . . 108.7 ?
    C11 C12 C8 . . 101.8(3) ?
    C11 C12 H12A . . 111.4 ?
    C8 C12 H12A . . 111.4 ?
    C11 C12 H12B . . 111.4 ?
    C8 C12 H12B . . 111.4 ?
    H12A C12 H12B . . 109.3 ?
