# Supplementary material for: Bis[4-bromo-2-(cyclo­pentyl­imino­meth­yl)phenolato]copper(II)
Source: Acta Crystallogr Sect E Struct Rep Online. 2009 Feb 28;65(Pt 3):m339. doi: 10.1107/S1600536809006606 (PMC2968514; doi:10.1107/S1600536809006606)
Supplement: Supplementary file 2 [file e-65-0m339-Isup2.hkl]

# 
# h,k,l, Fc-squared, Fo-squared, sigma(Fo-squared) and status flag 
# 
data_I
_shelx_title ' A in P2(1)/c' 
_shelx_refln_list_code          4 
_shelx_F_calc_maximum      253.59 
_exptl_crystal_F_000       598.00 
_reflns_d_resolution_high  0.7697 
 
loop_ 
 _symmetry_equiv_pos_as_xyz 
 'x, y, z' 
 '-x, y+1/2, -z+1/2' 
 '-x, -y, -z' 
 'x, -y-1/2, z-1/2' 
 
_cell_length_a     9.1900 
_cell_length_b    10.9600 
_cell_length_c    12.1660 
_cell_angle_alpha  90.000 
_cell_angle_beta  109.730 
_cell_angle_gamma  90.000 
 
_shelx_F_squared_multiplier     1.000 
 
loop_ 
 _refln_index_h 
 _refln_index_k 
 _refln_index_l 
 _refln_F_squared_calc 
 _refln_F_squared_meas 
 _refln_F_squared_sigma 
 _refln_observed_status 
   1   0   0     5127.87     5363.77    140.12 o 
   2   0   0     1090.48     1061.35     29.48 o 
   3   0   0    21033.87    21883.57    569.99 o 
   4   0   0     1932.67     2174.44     60.20 o 
   5   0   0       26.84       29.63      5.53 o 
   6   0   0     5137.95     5208.68    140.79 o 
   7   0   0       83.78       77.42      9.20 o 
   8   0   0      324.37      297.05     20.78 o 
   9   0   0      281.05      353.10     41.69 o 
  10   0   0       17.00       26.69     25.52 o 
  11   0   0       52.54       40.46     34.88 o 
   1   1   0     3722.49     4059.63     75.34 o 
   2   1   0     1922.20     2006.05     38.15 o 
   3   1   0      273.34      243.89      6.77 o 
   4   1   0      724.81      658.29     16.33 o 
   5   1   0     1224.21     1151.78     24.62 o 
   6   1   0       22.79       14.99      4.28 o 
   7   1   0       23.57       27.03      5.32 o 
   8   1   0      287.30      249.75     14.18 o 
   9   1   0      120.62      133.31     15.28 o 
  10   1   0        1.26       -7.93     15.61 o 
  11   1   0        0.54        2.27     32.34 o 
   0   2   0       83.68       99.48      4.45 o 
   1   2   0      803.60      859.62     17.32 o 
   2   2   0      771.65      846.27     17.41 o 
   3   2   0     2447.38     2349.33     49.33 o 
   4   2   0      696.52      722.20     17.99 o 
   5   2   0      203.94      188.45      7.84 o 
   6   2   0      304.49      276.25     16.63 o 
   7   2   0        2.02        3.08      6.33 o 
   8   2   0      228.47      240.99     20.37 o 
   9   2   0      239.31      291.17     44.84 o 
  10   2   0       29.51       80.65     20.30 o 
  11   2   0       32.27       55.81     23.50 o 
   1   3   0     6625.46     6763.59    125.99 o 
   2   3   0     8368.24     8978.32    166.71 o 
   3   3   0      921.27      957.75     20.13 o 
   4   3   0      870.18      789.15     17.70 o 
   5   3   0     3148.40     3217.05     62.73 o 
   6   3   0      439.92      441.25     14.92 o 
   7   3   0      218.66      219.19     15.57 o 
   8   3   0      311.18      322.91     19.97 o 
   9   3   0      135.86      146.17     16.69 o 
  10   3   0       34.35       70.81     24.79 o 
   0   4   0      103.58      113.76      6.87 o 
   1   4   0    15614.57    16698.56    308.47 o 
   2   4   0     7234.60     7124.02    133.23 o 
   3   4   0      732.99      702.08     15.95 o 
   4   4   0     6175.53     6306.11    118.96 o 
   5   4   0      897.32      811.05     25.22 o 
   6   4   0      193.56      182.72     13.57 o 
   7   4   0     1654.14     1638.07     45.68 o 
   8   4   0      246.61      282.44     23.05 o 
   9   4   0       36.20       30.24     10.87 o 
  10   4   0      281.75      282.93     23.08 o 
   1   5   0       27.36       43.18      5.04 o 
   2   5   0      962.21     1116.93     23.81 o 
   3   5   0      156.03      178.94      6.71 o 
   4   5   0       18.82       25.06      5.31 o 
   5   5   0      689.51      672.80     23.84 o 
   6   5   0        7.35       -0.68      7.67 o 
   7   5   0       10.74        9.46      8.25 o 
   8   5   0       48.53       76.17     11.37 o 
   9   5   0        5.60        8.59     10.40 o 
  10   5   0        2.11      -15.47     15.29 o 
   0   6   0      267.33      299.65     23.33 o 
   1   6   0     3606.14     3658.99     70.84 o 
   2   6   0     5211.98     5240.71     99.91 o 
   3   6   0       34.22       43.50      6.03 o 
   4   6   0     1381.69     1353.85     34.07 o 
   5   6   0      389.33      342.32     19.49 o 
   6   6   0      135.05      140.77     14.02 o 
   7   6   0       87.84      113.80     14.48 o 
   8   6   0        3.05       15.27     10.13 o 
   9   6   0       11.82       10.47     11.72 o 
  10   6   0      167.36      216.10     28.20 o 
   1   7   0     1473.32     1511.69     32.22 o 
   2   7   0     3183.97     3068.95     67.21 o 
   3   7   0      588.99      583.78     18.12 o 
   4   7   0     1381.01     1303.03     32.87 o 
   5   7   0      376.92      374.00     17.40 o 
   6   7   0      394.09      391.95     22.19 o 
   7   7   0       42.23       41.96     10.80 o 
   8   7   0      181.28      213.37     19.39 o 
   9   7   0       42.53       43.65     16.03 o 
   0   8   0     4254.49     4233.81    116.56 o 
   1   8   0      231.43      218.66     10.80 o 
   2   8   0      366.35      373.81     14.32 o 
   3   8   0     2422.52     2401.02     55.11 o 
   4   8   0        2.90       -2.24      7.29 o 
   5   8   0      333.02      333.71     17.37 o 
   6   8   0      999.82      950.51     37.68 o 
   7   8   0       46.37       39.05     14.25 o 
   8   8   0      239.27      241.28     21.91 o 
   9   8   0      101.11      138.24     21.52 o 
   1   9   0      114.53      110.24      9.23 o 
   2   9   0      333.28      277.46     13.09 o 
   3   9   0       17.48       23.43      7.03 o 
   4   9   0       71.62       50.70     10.11 o 
   5   9   0      358.80      388.62     34.06 o 
   6   9   0       57.04       48.21     26.24 o 
   7   9   0        2.05      -15.25     13.11 o 
   8   9   0        9.48       16.31     16.60 o 
   0  10   0     3500.52     3475.97    123.32 o 
   1  10   0      113.49      126.34     10.09 o 
   2  10   0      149.21      154.09     12.83 o 
   3  10   0     1110.81     1124.56     35.25 o 
   4  10   0      174.19      174.01     16.97 o 
   5  10   0       10.73        7.06     15.39 o 
   6  10   0      426.26      426.98     30.00 o 
   7  10   0        3.87       -2.83     21.13 o 
   1  11   0      132.16      151.38     13.71 o 
   2  11   0      129.74      141.59     11.90 o 
   3  11   0      117.73      121.89     19.21 o 
   4  11   0       13.95        5.17     11.64 o 
   5  11   0      243.63      223.23     28.90 o 
   6  11   0       68.61       60.51     17.11 o 
   7  11   0        2.55       18.05     34.36 o 
   0  12   0      183.17      230.75     24.43 o 
   1  12   0      657.07      617.96     30.19 o 
   2  12   0      433.20      452.02     32.93 o 
   3  12   0      184.61      265.63     56.08 o 
   4  12   0      356.25      302.21     29.99 o 
   5  12   0       41.69       42.72     16.83 o 
   6  12   0       56.80       58.20     25.78 o 
   1  13   0        2.06       -3.06     14.13 o 
   2  13   0      178.36      167.50     25.04 o 
   3  13   0        2.85       -9.83     21.69 o 
   4  13   0        8.04      -23.60     15.74 o 
   0  14   0        2.20        3.25     22.47 o 
   1  14   0      210.94      216.00     36.43 o 
   2  14   0       81.50       77.54     33.12 o 
 -11   1   1       12.62        1.61     17.68 o 
 -10   1   1        7.84        8.64     23.32 o 
  -9   1   1      740.55      713.77     37.13 o 
  -8   1   1       17.79       24.88      6.72 o 
  -7   1   1      281.97      290.23     13.71 o 
  -6   1   1     3377.02     3286.57     64.21 o 
  -5   1   1      705.14      704.14     16.37 o 
  -4   1   1     1040.88      895.74     19.04 o 
  -3   1   1     9469.92     9688.72    179.37 o 
  -2   1   1     1331.79     1382.15     26.66 o 
  -1   1   1     8578.13     8709.01    196.98 o 
   0   1   1    12747.13    13492.03    248.12 o 
   1   1   1      882.30     1119.07     26.67 o 
   2   1   1    19340.32    20390.04    375.13 o 
   3   1   1     4480.18     4208.25     79.29 o 
   4   1   1      198.97      192.98      6.72 o 
   5   1   1     3288.18     3238.15     63.02 o 
   6   1   1      124.39      117.90      6.77 o 
   7   1   1      170.43      194.25     11.63 o 
   8   1   1      710.61      699.51     29.90 o 
   9   1   1      100.36      126.86     16.07 o 
  10   1   1        8.14        0.97     24.03 o 
 -11   2   1       64.03       71.63     42.67 o 
 -10   2   1      129.08      153.66     35.46 o 
  -9   2   1        2.37       12.23      8.86 o 
  -8   2   1      135.02      117.98     10.99 o 
  -7   2   1     1132.00     1071.32     35.25 o 
  -6   2   1     1078.68     1032.09     25.03 o 
  -5   2   1     2615.83     2903.11     62.17 o 
  -4   2   1     2973.71     2867.43     55.32 o 
  -3   2   1     2638.81     2633.52     50.34 o 
  -2   2   1     1374.32     1600.65     34.17 o 
  -1   2   1    18808.80    19653.08    361.86 o 
   0   2   1     2142.68     2481.35     47.04 o 
   1   2   1      319.38      285.15      7.14 o 
   2   2   1     2352.20     2404.63     45.99 o 
   3   2   1     3789.12     3979.48     75.38 o 
   4   2   1     1381.15     1531.00     34.57 o 
   5   2   1      552.98      565.72     16.24 o 
   6   2   1      765.78      721.78     22.28 o 
   7   2   1      568.69      530.64     20.12 o 
   8   2   1        3.03       22.17     10.42 o 
   9   2   1      114.93      130.91     20.50 o 
  10   2   1       40.23       24.03     29.74 o 
 -11   3   1      158.20      154.63     36.56 o 
 -10   3   1      340.99      312.73     22.99 o 
  -9   3   1        0.39      -11.24      8.50 o 
  -8   3   1      452.93      505.33     20.73 o 
  -7   3   1     1038.44     1033.42     30.99 o 
  -6   3   1       29.02       19.69      5.46 o 
  -5   3   1     2399.26     2380.06     47.17 o 
  -4   3   1     1125.05     1207.69     25.20 o 
  -3   3   1      131.63      170.31      6.96 o 
  -2   3   1     4012.29     4055.94     83.91 o 
  -1   3   1        2.54        7.39      2.35 o 
   0   3   1     1170.55     1210.57     24.22 o 
   1   3   1    10836.02    11648.82    215.51 o 
   2   3   1     1236.44     1107.04     22.82 o 
   3   3   1      196.04      188.84      6.91 o 
   4   3   1     2304.97     2163.82     42.97 o 
   5   3   1      279.49      292.15      9.66 o 
   6   3   1      578.29      634.48     21.60 o 
   7   3   1      885.40      899.88     28.76 o 
   8   3   1       65.71       75.52     12.01 o 
   9   3   1      177.86      201.03     19.36 o 
  10   3   1       66.32       76.67     28.04 o 
 -11   4   1       17.85       63.58     26.37 o 
 -10   4   1        4.20        0.83     11.46 o 
  -9   4   1       39.24       49.10     11.05 o 
  -8   4   1       17.83       14.43      8.46 o 
  -7   4   1     1156.58     1218.55     35.58 o 
  -6   4   1       62.49       63.08      6.87 o 
  -5   4   1        1.20       14.26      4.85 o 
  -4   4   1     2817.45     2796.67     60.23 o 
  -3   4   1     2783.86     2790.98     59.75 o 
  -2   4   1      241.15      275.16      7.70 o 
  -1   4   1     4687.74     4556.95     85.81 o 
   0   4   1      255.59      249.73      7.92 o 
   1   4   1      484.81      514.19     12.31 o 
   2   4   1       61.10       83.56      4.95 o 
   3   4   1     1560.53     1515.25     31.15 o 
   4   4   1       14.08        9.06      3.49 o 
   5   4   1      556.01      524.12     19.05 o 
   6   4   1      183.92      180.20     13.44 o 
   7   4   1       11.34        9.52      8.00 o 
   8   4   1       14.37       19.55      9.34 o 
   9   4   1      153.12      196.16     19.48 o 
  10   4   1        9.87       10.16     14.13 o 
 -10   5   1       89.74       53.39     20.11 o 
  -9   5   1        5.85       19.09     11.43 o 
  -8   5   1     1000.69     1037.14     39.11 o 
  -7   5   1      526.16      485.50     20.21 o 
  -6   5   1       23.07       37.86      7.05 o 
  -5   5   1     1788.26     1674.92     40.17 o 
  -4   5   1        5.51        5.40      4.47 o 
  -3   5   1      319.22      386.69     12.63 o 
  -2   5   1    10240.07    10195.37    208.73 o 
  -1   5   1     2324.71     2559.93     50.05 o 
   0   5   1     2351.57     2511.37     49.20 o 
   1   5   1    19591.99    20064.02    370.81 o 
   2   5   1       10.85       31.52      8.85 o 
   3   5   1     1495.41     1664.59     34.42 o 
   4   5   1     6750.70     6539.89    152.64 o 
   5   5   1      368.28      326.55     16.42 o 
   6   5   1      278.11      260.26     14.77 o 
   7   5   1      505.46      513.91     21.84 o 
   8   5   1      187.71      183.32     19.89 o 
   9   5   1       53.57       67.48     23.59 o 
  10   5   1      135.66      174.27     22.39 o 
 -10   6   1       10.11       21.15     13.98 o 
  -9   6   1       31.15       33.65     12.86 o 
  -8   6   1      217.96      228.56     22.75 o 
  -7   6   1     1252.35     1161.04     43.33 o 
  -6   6   1        4.10       -0.84      7.57 o 
  -5   6   1      715.47      665.49     20.10 o 
  -4   6   1     2148.39     2061.76     47.21 o 
  -3   6   1     1150.42     1161.96     28.77 o 
  -2   6   1      164.13      201.06     11.14 o 
  -1   6   1     4247.60     4258.75     81.82 o 
   0   6   1     1570.61     1618.14     33.50 o 
   1   6   1      192.63      200.18      7.68 o 
   2   6   1      308.94      279.60      9.41 o 
   3   6   1     1478.27     1376.63     33.18 o 
   4   6   1       82.55      100.26     11.37 o 
   5   6   1      463.24      468.26     19.22 o 
   6   6   1      184.08      184.20     13.51 o 
   7   6   1       16.93       22.56      9.74 o 
   8   6   1       22.51       11.99     10.46 o 
   9   6   1      138.29      167.92     25.44 o 
 -10   7   1       76.12       65.92     34.10 o 
  -9   7   1      153.21      123.01     17.19 o 
  -8   7   1      127.38      172.61     21.95 o 
  -7   7   1        1.31        7.27     11.15 o 
  -6   7   1       81.66       81.64     13.25 o 
  -5   7   1      493.37      480.47     17.42 o 
  -4   7   1      148.05      152.78     14.07 o 
  -3   7   1     1316.09     1324.08     46.48 o 
  -2   7   1     2051.51     2129.56     48.39 o 
  -1   7   1      352.75      335.77     10.87 o 
   0   7   1      647.76      653.00     16.65 o 
   1   7   1     1168.93     1037.49     23.61 o 
   2   7   1     1016.15     1033.55     26.64 o 
   3   7   1      520.62      481.47     20.35 o 
   4   7   1     1017.89      973.87     35.19 o 
   5   7   1      593.18      578.25     25.41 o 
   6   7   1        8.46       11.19      9.39 o 
   7   7   1      236.39      274.54     18.16 o 
   8   7   1      115.69      152.98     19.15 o 
   9   7   1        0.21        6.55     14.63 o 
  -9   8   1        4.45       12.87     15.68 o 
  -8   8   1        4.00        6.32     12.85 o 
  -7   8   1      108.77      110.22     15.20 o 
  -6   8   1      248.65      229.80     18.11 o 
  -5   8   1       37.32       44.32     14.07 o 
  -4   8   1      518.54      508.90     17.87 o 
  -3   8   1      415.57      414.34     24.10 o 
  -2   8   1      118.02      125.40      9.07 o 
  -1   8   1     1959.69     1823.18     71.17 o 
   0   8   1      946.86      963.30     22.98 o 
   1   8   1        6.69       17.93      5.16 o 
   2   8   1      890.42      889.50     24.68 o 
   3   8   1     1076.63     1117.28     33.55 o 
   4   8   1       27.27       38.89     10.94 o 
   5   8   1       50.47       43.08     10.35 o 
   6   8   1      129.22      149.71     14.74 o 
   7   8   1       80.65       77.82     13.98 o 
   8   8   1       33.89       26.67     14.42 o 
   9   8   1        2.47       -0.32     31.17 o 
  -8   9   1       58.18       61.39     16.90 o 
  -7   9   1       82.45       72.97     15.41 o 
  -6   9   1      920.89      891.58     41.99 o 
  -5   9   1       31.34       55.96     12.20 o 
  -4   9   1      224.49      187.97     13.45 o 
  -3   9   1      934.94      913.21     26.20 o 
  -2   9   1      327.63      299.68     13.59 o 
  -1   9   1     2530.04     2578.44     58.77 o 
   0   9   1     2015.64     2024.31     42.92 o 
   1   9   1      441.98      397.25     15.28 o 
   2   9   1     2725.79     2702.75     61.61 o 
   3   9   1     1600.64     1637.43     63.01 o 
   4   9   1       38.95       51.63     10.67 o 
   5   9   1      739.48      688.30     27.22 o 
   6   9   1      150.07      156.35     15.72 o 
   7   9   1        0.12        6.95     14.12 o 
   8   9   1      198.93      216.29     25.65 o 
  -8  10   1       34.67       -4.29     33.71 o 
  -7  10   1       31.80       20.33     31.73 o 
  -6  10   1       49.91       58.55     21.15 o 
  -5  10   1        7.16        6.18     22.82 o 
  -4  10   1      191.39      179.93     16.94 o 
  -3  10   1        1.73        9.51      8.03 o 
  -2  10   1        0.89        0.87      6.92 o 
  -1  10   1       83.90       76.04      8.90 o 
   0  10   1      378.70      408.86     19.06 o 
   1  10   1        2.47       -5.24      7.75 o 
   2  10   1      115.98      130.72     12.41 o 
   3  10   1      114.13      106.46     12.24 o 
   4  10   1        1.99        2.75      9.78 o 
   5  10   1        1.23       -0.29     12.27 o 
   6  10   1       53.09       48.44     16.71 o 
   7  10   1        3.13       10.21     17.04 o 
  -7  11   1       84.44       34.21     23.95 o 
  -6  11   1      127.47      161.33     19.03 o 
  -5  11   1       11.30       11.40     12.03 o 
  -4  11   1      279.22      318.29     22.40 o 
  -3  11   1      186.58      218.39     21.54 o 
  -2  11   1       53.37       47.08     10.23 o 
  -1  11   1      841.11      863.05     34.67 o 
   0  11   1      630.94      609.31     24.77 o 
   1  11   1      250.47      209.25     15.40 o 
   2  11   1      912.13      924.61     31.96 o 
   3  11   1      453.33      466.42     22.51 o 
   4  11   1        7.16      -11.24     11.38 o 
   5  11   1       98.23      127.60     18.67 o 
   6  11   1       56.16       71.24     19.92 o 
  -6  12   1       79.37       52.73     35.65 o 
  -5  12   1       79.90       78.65     16.72 o 
  -4  12   1      103.04      133.22     19.75 o 
  -3  12   1      196.47      194.72     19.05 o 
  -2  12   1       13.64        7.40     16.96 o 
  -1  12   1      298.54      303.73     21.56 o 
   0  12   1      371.52      360.43     35.93 o 
   1  12   1        5.75       30.27     17.76 o 
   2  12   1      212.56      257.64     46.08 o 
   3  12   1      133.24      132.61     17.70 o 
   4  12   1       39.48       58.22     16.47 o 
   5  12   1       86.83      119.04     25.24 o 
  -4  13   1       50.37       52.66     16.71 o 
  -3  13   1       34.58       55.23     20.42 o 
  -2  13   1      266.12      229.72     21.03 o 
  -1  13   1       72.96       89.40     16.69 o 
   0  13   1      181.54      201.69     20.21 o 
   2  13   1       54.25       56.44     28.84 o 
   3  13   1       50.71       28.68     35.59 o 
   4  13   1      142.00      155.02     34.45 o 
  -2  14   1        0.18       32.50     23.36 o 
  -1  14   1        8.42       11.39     24.13 o 
   0  14   1        3.49      -19.68     23.96 o 
   1  14   1        3.35        2.66     27.41 o 
 -11   0   2       57.64       43.32     24.29 o 
  -9   0   2      308.72      268.09     49.39 o 
  -8   0   2      591.36      586.63     23.59 o 
  -7   0   2     3897.65     3535.69    121.13 o 
  -6   0   2     3839.01     3980.09    108.29 o 
  -5   0   2       19.36       18.94      5.03 o 
  -4   0   2     9720.52     9637.25    253.04 o 
  -3   0   2       41.45       56.95      5.88 o 
  -2   0   2     2162.91     2537.78     67.78 o 
  -1   0   2    14906.55    15935.14    415.12 o 
   0   0   2     1014.94      821.79     22.82 o 
   1   0   2     4378.41     4916.64    129.44 o 
   2   0   2    64309.46    64319.36   1671.79 o 
   3   0   2      432.27      451.48     15.26 o 
   4   0   2        1.32        1.33      4.01 o 
   5   0   2     4882.69     4728.65    127.86 o 
   6   0   2      121.56      121.96     15.81 o 
   7   0   2      108.76       77.06     22.02 o 
   8   0   2      358.84      443.53     27.80 o 
   9   0   2        1.67       -4.48     21.17 o 
  10   0   2       61.61       61.18     35.20 o 
 -11   1   2       37.53       50.01     24.87 o 
 -10   1   2      100.15       71.61     20.59 o 
  -9   1   2       27.25       18.99      8.56 o 
  -8   1   2       34.21       29.23      8.66 o 
  -7   1   2       65.74       67.54      6.46 o 
  -6   1   2      265.90      242.89      9.35 o 
  -5   1   2     1189.13     1152.73     24.46 o 
  -4   1   2      168.25      171.69      7.70 o 
  -3   1   2     4796.73     5118.11     95.68 o 
  -2   1   2     4470.19     4656.93     86.78 o 
  -1   1   2     5737.40     5870.44    119.28 o 
   0   1   2      708.86      707.76     15.57 o 
   1   1   2    48282.18    47923.50    964.21 o 
   2   1   2      944.95      945.55     19.28 o 
   3   1   2      516.17      520.25     12.52 o 
   4   1   2     1653.03     1631.76     33.07 o 
   5   1   2      224.52      240.16      8.57 o 
   6   1   2      155.96      164.91      9.09 o 
   7   1   2      509.61      481.44     28.07 o 
   8   1   2       38.88       32.66     11.35 o 
   9   1   2        5.53      -15.82     11.33 o 
  10   1   2       14.35        2.22     20.83 o 
 -11   2   2      194.18      183.92     35.46 o 
 -10   2   2      295.26      272.75     25.11 o 
  -9   2   2      172.24      190.29     13.56 o 
  -8   2   2      268.11      242.41     16.46 o 
  -7   2   2      932.42      916.95     27.51 o 
  -6   2   2      453.48      439.41     14.35 o 
  -5   2   2        3.67       -3.31      3.37 o 
  -4   2   2     1168.67     1059.56     22.11 o 
  -3   2   2      626.89      629.81     13.80 o 
  -2   2   2      253.93      231.65      6.05 o 
  -1   2   2     2459.84     2526.51     47.89 o 
   0   2   2        3.75        7.48      1.90 o 
   1   2   2     2940.27     3189.50     60.41 o 
   2   2   2     1802.68     1740.19     37.74 o 
   3   2   2      525.81      490.77     11.72 o 
   4   2   2     2236.18     2301.11     45.48 o 
   5   2   2     1081.99     1025.75     37.32 o 
   6   2   2      131.12      122.19      8.31 o 
   7   2   2      201.74      208.04     16.25 o 
   8   2   2      212.04      228.49     21.92 o 
   9   2   2       24.99       30.46     23.93 o 
  10   2   2       58.95       43.63     22.54 o 
 -11   3   2       17.52      -13.57     20.85 o 
 -10   3   2        2.18       -2.54     21.26 o 
  -9   3   2      508.18      541.18     24.23 o 
  -8   3   2      173.18      183.09     12.78 o 
  -7   3   2      406.96      371.94     14.26 o 
  -6   3   2     2255.45     2112.61     47.64 o 
  -5   3   2     1252.02     1107.77     23.87 o 
  -4   3   2      174.33      193.17      7.01 o 
  -3   3   2     9217.51     9650.27    219.99 o 
  -2   3   2     3118.42     3255.96     61.72 o 
  -1   3   2        1.09        5.82      1.90 o 
   0   3   2    12424.63    12609.14    232.98 o 
   1   3   2     3440.16     3727.53     70.75 o 
   2   3   2      440.89      540.28     15.33 o 
   3   3   2     5915.96     5713.57    107.78 o 
   4   3   2     1892.41     1933.91     39.09 o 
   5   3   2      138.84      128.99      7.77 o 
   6   3   2      365.92      408.83     17.97 o 
   7   3   2      336.88      373.45     17.44 o 
   8   3   2       80.83       77.53     14.12 o 
   9   3   2       37.74       42.31     21.43 o 
  10   3   2        3.59        1.05     15.25 o 
 -11   4   2       93.75       93.98     19.97 o 
 -10   4   2       33.13       27.43     12.58 o 
  -9   4   2      141.41      170.93     26.85 o 
  -8   4   2     1706.52     1633.86     46.52 o 
  -7   4   2       19.44       32.48      6.83 o 
  -6   4   2      639.24      608.13     26.96 o 
  -5   4   2     4867.72     4837.88    101.90 o 
  -4   4   2     1594.37     1628.51     36.81 o 
  -3   4   2     1031.30      849.51     20.71 o 
  -2   4   2     8066.38     8560.51    159.49 o 
  -1   4   2     2202.15     2586.34     50.03 o 
   0   4   2     6366.96     6599.17    123.58 o 
   1   4   2     5911.83     6161.55    115.86 o 
   2   4   2       18.47       29.79      3.51 o 
   3   4   2     9620.50     9853.40    184.00 o 
   4   4   2     1190.36     1110.61     27.38 o 
   5   4   2        8.07       14.19      7.31 o 
   6   4   2     2466.23     2378.01     70.74 o 
   7   4   2      107.80      149.34     14.47 o 
   8   4   2        5.53       35.85     12.62 o 
   9   4   2      302.03      365.28     25.58 o 
  10   4   2       25.58       34.14     16.18 o 
 -10   5   2        0.38      -12.55     11.93 o 
  -9   5   2        0.90        8.35     14.39 o 
  -8   5   2       38.72       34.39     11.25 o 
  -7   5   2       41.08       64.21     15.27 o 
  -6   5   2      550.21      551.43     25.26 o 
  -5   5   2       17.85       24.22      5.56 o 
  -4   5   2       10.70       13.73      4.47 o 
  -3   5   2     1515.11     1640.45     37.34 o 
  -2   5   2      361.78      404.39     12.62 o 
  -1   5   2      210.37      240.69      7.93 o 
   0   5   2      882.28     1025.04     22.20 o 
   1   5   2        8.91       18.00      3.76 o 
   2   5   2       36.40       45.18      4.37 o 
   3   5   2        0.70        7.66      3.76 o 
   4   5   2      331.97      309.37     14.47 o 
   5   5   2       67.41       83.19      9.37 o 
   6   5   2       10.47       16.85      7.80 o 
   7   5   2       41.57       41.07     10.26 o 
   8   5   2       54.20       46.87     11.71 o 
   9   5   2       36.35       57.81     20.33 o 
 -10   6   2        0.53       -3.14     12.67 o 
  -9   6   2      157.00      156.74     37.93 o 
  -8   6   2     1145.09     1074.04     40.10 o 
  -7   6   2        1.80       10.15      9.71 o 
  -6   6   2       89.00       90.66      9.90 o 
  -5   6   2     1613.54     1614.27     38.77 o 
  -4   6   2        5.62        8.14      5.06 o 
  -3   6   2     1740.07     1676.84     38.99 o 
  -2   6   2     3457.32     3445.20     66.99 o 
  -1   6   2       11.46       35.16      4.27 o 
   0   6   2     3555.36     3698.12     71.71 o 
   1   6   2     1990.83     2021.12     41.26 o 
   2   6   2       19.36       16.22      4.21 o 
   3   6   2     2802.23     2349.45     61.46 o 
   4   6   2     1399.52     1350.14     38.39 o 
   5   6   2       12.94       23.21      9.32 o 
   6   6   2      254.16      251.71     21.10 o 
   7   6   2       20.90       44.30     10.95 o 
   8   6   2        4.96        5.31     10.65 o 
   9   6   2       33.47       46.75     17.04 o 
 -10   7   2      123.96      155.56     21.18 o 
  -9   7   2      116.17      149.61     22.12 o 
  -8   7   2       17.31       26.57     13.85 o 
  -7   7   2      248.79      223.99     19.29 o 
  -6   7   2      291.32      267.34     17.68 o 
  -5   7   2     1408.00     1303.04     37.55 o 
  -4   7   2      680.51      673.32     20.31 o 
  -3   7   2     1449.29     1357.88     36.49 o 
  -2   7   2     2174.97     2111.61     48.14 o 
  -1   7   2       33.04       22.46      4.62 o 
   0   7   2     3199.14     3075.49     61.04 o 
   1   7   2     3255.72     3328.25     76.43 o 
   2   7   2       38.24       22.07      7.65 o 
   3   7   2     1126.49     1010.28     34.52 o 
   4   7   2      806.94      773.45     29.57 o 
   5   7   2      202.51      206.01     19.21 o 
   6   7   2      201.08      215.27     15.78 o 
   7   7   2      237.91      261.20     18.30 o 
   8   7   2        1.22       -0.73     11.20 o 
   9   7   2        9.16       27.55     20.98 o 
  -9   8   2      259.96      227.18     37.31 o 
  -8   8   2       44.49       52.70     14.16 o 
  -7   8   2      504.57      451.32     24.97 o 
  -6   8   2      798.39      734.11     33.36 o 
  -5   8   2        1.43        5.43      7.70 o 
  -4   8   2      794.74      792.44     26.31 o 
  -3   8   2       19.28       29.81      6.73 o 
  -2   8   2      118.84      118.57      8.86 o 
  -1   8   2     4161.08     4172.02     81.68 o 
   0   8   2      478.52      438.35     15.52 o 
   1   8   2      512.90      532.13     15.49 o 
   2   8   2     2012.25     1968.08     49.23 o 
   3   8   2       11.13       13.67      7.87 o 
   4   8   2      317.81      305.14     16.99 o 
   5   8   2     1165.61     1123.63     36.12 o 
   6   8   2      158.20      164.19     17.95 o 
   7   8   2      366.43      374.14     22.26 o 
   8   8   2      220.88      242.70     20.64 o 
  -9   9   2       25.09       -5.13     30.78 o 
  -8   9   2        8.60        8.83     13.57 o 
  -7   9   2       18.73       11.24     12.50 o 
  -6   9   2       87.47       94.72     14.73 o 
  -5   9   2        4.71      -10.59     11.43 o 
  -4   9   2      359.74      341.99     17.27 o 
  -3   9   2      575.32      575.99     22.09 o 
  -2   9   2        5.15       13.24      7.24 o 
  -1   9   2        2.14       -4.40      6.20 o 
   0   9   2       77.32       65.09      7.08 o 
   1   9   2      214.38      229.89     23.62 o 
   2   9   2        5.09        4.67      7.95 o 
   3   9   2       50.18       53.52     10.30 o 
   4   9   2       24.64       22.83      9.88 o 
   5   9   2        5.94        5.36     10.31 o 
   6   9   2        0.18       -9.65     10.86 o 
   7   9   2       14.41       40.63     17.29 o 
   8   9   2        0.04       -7.92     29.35 o 
  -8  10   2        0.37      -11.03     16.42 o 
  -7  10   2      546.95      536.01     29.70 o 
  -6  10   2      112.58      125.59     16.37 o 
  -5  10   2       10.65        7.89     11.47 o 
  -4  10   2     1634.53     1649.09     47.21 o 
  -3  10   2      233.24      211.97     15.13 o 
  -2  10   2      178.72      156.28     13.44 o 
  -1  10   2      805.06      815.10     27.05 o 
   0  10   2      154.23      164.25     12.94 o 
   1  10   2       75.51      102.50     12.92 o 
   2  10   2     1759.43     1731.79     49.17 o 
   3  10   2      402.44      368.36     19.61 o 
   4  10   2      338.04      320.26     20.04 o 
   5  10   2      276.06      275.58     19.32 o 
   6  10   2       57.19       49.53     18.92 o 
   7  10   2       13.82       13.50     17.68 o 
  -7  11   2       14.22       11.45     17.20 o 
  -6  11   2      208.21      184.80     20.00 o 
  -5  11   2       66.42       83.36     23.41 o 
  -4  11   2       56.93       48.18     11.47 o 
  -3  11   2      786.64      754.85     27.93 o 
  -2  11   2       95.95      113.73     12.49 o 
  -1  11   2        0.52      -12.99      9.58 o 
   0  11   2      533.72      532.73     37.46 o 
   1  11   2      234.14      292.31     27.29 o 
   2  11   2       33.99       24.29     10.82 o 
   3  11   2      133.75      149.18     15.41 o 
   4  11   2       41.48       55.39     13.08 o 
   5  11   2      140.69      131.61     19.24 o 
   6  11   2       17.90       18.98     22.28 o 
  -6  12   2       19.68       31.12     17.31 o 
  -5  12   2      305.95      258.26     22.47 o 
  -4  12   2       88.82      108.89     16.61 o 
  -3  12   2       44.05       87.26     14.46 o 
  -2  12   2      420.37      395.82     40.29 o 
  -1  12   2      215.60      224.92     27.95 o 
   0  12   2      373.94      331.56     43.60 o 
   1  12   2      515.14      494.35     35.50 o 
   2  12   2      130.12      143.84     23.29 o 
   3  12   2      210.47      223.66     18.39 o 
   4  12   2      151.62      180.69     30.05 o 
   5  12   2       62.00       48.05     18.73 o 
  -4  13   2        1.63       13.46     14.63 o 
  -3  13   2       51.68       84.58     21.50 o 
  -2  13   2      103.60      104.40     23.18 o 
  -1  13   2        7.70        8.54     13.19 o 
   0  13   2       85.68       55.43     19.83 o 
   1  13   2       15.56       -6.54     17.26 o 
   2  13   2       14.84       14.16     25.52 o 
   3  13   2        0.79       -1.43     26.76 o 
  -1  14   2       62.78       83.01     25.01 o 
   0  14   2       34.83       20.98     29.48 o 
 -11   1   3       13.96       23.19     23.12 o 
 -10   1   3      633.02      635.80     56.01 o 
  -9   1   3        9.55       12.60      7.99 o 
  -8   1   3      154.76      125.00      9.10 o 
  -7   1   3     3016.94     2829.40     56.30 o 
  -6   1   3       28.09       26.75      4.40 o 
  -5   1   3     2213.70     2133.95     42.29 o 
  -4   1   3    14295.92    15079.66    278.79 o 
  -3   1   3     1281.07     1414.16     28.06 o 
  -2   1   3     2219.17     2260.30     43.13 o 
  -1   1   3    13525.66    13744.82    253.52 o 
   0   1   3     5803.16     6277.48    116.79 o 
   1   1   3     1808.52     1854.15     36.07 o 
   2   1   3     8661.30     8492.03    173.38 o 
   3   1   3      494.27      519.78     12.37 o 
   4   1   3     3787.00     3778.83     72.56 o 
   5   1   3      763.87      812.77     21.56 o 
   6   1   3        7.58       10.59      6.40 o 
   7   1   3      419.91      439.77     19.09 o 
   8   1   3        9.26       27.57     12.51 o 
   9   1   3        4.06       -3.76     12.34 o 
  10   1   3       83.93      126.52     29.74 o 
 -11   2   3       90.51       59.23     26.69 o 
 -10   2   3       18.08       35.19     15.09 o 
  -9   2   3      706.68      650.60     20.94 o 
  -8   2   3      925.92      875.00     37.06 o 
  -7   2   3       73.74       75.35      8.19 o 
  -6   2   3      766.69      734.05     19.61 o 
  -5   2   3     3289.84     3151.67     61.05 o 
  -4   2   3     5269.11     5503.76    103.50 o 
  -3   2   3     1530.77     1768.61     34.56 o 
  -2   2   3     6361.48     6601.96    134.84 o 
  -1   2   3     4237.63     4418.29     91.01 o 
   0   2   3      271.55      318.24     10.70 o 
   1   2   3     8199.35     8315.41    154.77 o 
   2   2   3     3138.06     3008.77     63.71 o 
   3   2   3      263.36      297.15     11.36 o 
   4   2   3     1464.06     1456.80     33.94 o 
   5   2   3     1056.65     1058.47     31.34 o 
   6   2   3      242.52      203.72     10.74 o 
   7   2   3       52.58       95.50     23.11 o 
   8   2   3      262.88      282.77     21.16 o 
   9   2   3       34.52       17.50     14.30 o 
  10   2   3        0.52       47.93     38.45 o 
 -11   3   3      127.78       86.41     19.53 o 
 -10   3   3       39.94       49.40     21.04 o 
  -9   3   3      733.37      678.63     35.83 o 
  -8   3   3     1243.07     1214.77     37.78 o 
  -7   3   3       23.38       29.92      6.31 o 
  -6   3   3     1569.21     1467.24     34.58 o 
  -5   3   3     2180.94     2144.34     42.71 o 
  -4   3   3      876.22     1057.26     22.31 o 
  -3   3   3     1309.62     1128.39     23.11 o 
  -2   3   3     1846.21     1790.29     35.10 o 
  -1   3   3      412.43      505.77     11.73 o 
   0   3   3     3268.84     3473.68     66.22 o 
   1   3   3      277.47      221.52      7.66 o 
   2   3   3      655.77      662.95     17.30 o 
   3   3   3     3614.55     3620.33     76.95 o 
   4   3   3      664.93      663.89     18.64 o 
   5   3   3      702.94      695.40     19.81 o 
   6   3   3      518.09      535.15     23.99 o 
   7   3   3      198.17      250.15     22.67 o 
   8   3   3      234.58      255.50     31.18 o 
   9   3   3       76.37      120.18     17.83 o 
  10   3   3       42.42       53.49     21.81 o 
 -11   4   3       42.12       66.89     15.39 o 
 -10   4   3        2.37      -15.94     25.30 o 
  -9   4   3       20.03       20.79     10.75 o 
  -8   4   3       12.00       17.26      7.67 o 
  -7   4   3        7.34        4.43      6.64 o 
  -6   4   3        5.85        9.29      5.26 o 
  -5   4   3      711.29      738.26     19.87 o 
  -4   4   3       11.90       24.41      4.34 o 
  -3   4   3       84.17      129.38      5.20 o 
  -2   4   3     2073.36     2156.26     42.32 o 
  -1   4   3     2258.56     2232.02     43.76 o 
   0   4   3      565.90      636.94     14.90 o 
   1   4   3      272.85      210.75     11.12 o 
   2   4   3      879.91      863.98     19.39 o 
   3   4   3        3.56        6.98      5.63 o 
   4   4   3       91.43       98.01      8.43 o 
   5   4   3      469.28      455.39     17.94 o 
   6   4   3       17.22       14.86      7.81 o 
   7   4   3       23.63       18.92     11.32 o 
   8   4   3        1.39       -8.22     13.82 o 
   9   4   3       12.32        1.98     13.96 o 
 -11   5   3       53.10       55.15     16.27 o 
 -10   5   3       60.74       85.72     32.57 o 
  -9   5   3      304.00      328.95     21.27 o 
  -8   5   3      138.55      140.29     14.75 o 
  -7   5   3        5.92        7.71      7.80 o 
  -6   5   3     8228.73     7851.34    183.01 o 
  -5   5   3      988.25     1003.08     25.61 o 
  -4   5   3      207.91      209.01     14.37 o 
  -3   5   3     8351.87     8438.43    158.01 o 
  -2   5   3      405.26      524.96     13.20 o 
  -1   5   3      460.93      477.39     12.40 o 
   0   5   3    13435.77    13714.35    254.81 o 
   1   5   3      891.24      866.16     19.77 o 
   2   5   3      155.84      162.30      8.98 o 
   3   5   3     4243.32     4146.57     88.63 o 
   4   5   3       10.51        9.78      6.53 o 
   5   5   3      307.27      261.20     14.57 o 
   6   5   3     1712.08     1705.65     48.05 o 
   7   5   3        0.58        5.81      9.42 o 
   8   5   3       52.87       44.15     15.01 o 
   9   5   3       32.26       55.02     22.05 o 
 -10   6   3        4.00        1.57     15.56 o 
  -9   6   3      101.42      100.23     15.30 o 
  -8   6   3      261.35      245.02     25.76 o 
  -7   6   3       12.96        7.79     13.48 o 
  -6   6   3      996.00      992.56     30.49 o 
  -5   6   3     1136.36     1067.78     31.34 o 
  -4   6   3       75.38       59.33      7.64 o 
  -3   6   3      948.38      996.55     25.42 o 
  -2   6   3     3589.64     3594.07     69.95 o 
  -1   6   3      346.33      368.02     11.17 o 
   0   6   3      180.91      204.77      8.06 o 
   1   6   3      777.43      695.52     20.34 o 
   2   6   3     2035.40     1983.78     40.83 o 
   3   6   3        1.93       -1.89      6.35 o 
   4   6   3      100.29       93.99     10.29 o 
   5   6   3      280.70      249.36     20.04 o 
   6   6   3       96.22       83.41     11.83 o 
   7   6   3       10.70       25.74     10.59 o 
   8   6   3       10.37       19.52     14.45 o 
   9   6   3       10.46       18.60     17.85 o 
 -10   7   3       66.45       81.31     21.73 o 
  -9   7   3      284.19      264.42     21.74 o 
  -8   7   3      330.82      296.26     21.68 o 
  -7   7   3      842.68      764.17     39.42 o 
  -6   7   3      171.25      178.64     12.86 o 
  -5   7   3        4.61        4.99      6.47 o 
  -4   7   3      583.56      602.46     53.06 o 
  -3   7   3      536.91      501.22     18.67 o 
  -2   7   3      468.29      441.03     15.03 o 
  -1   7   3     1147.47     1198.53     26.84 o 
   0   7   3      987.10      996.59     23.19 o 
   1   7   3      395.67      381.49     13.67 o 
   2   7   3      532.77      573.43     18.23 o 
   3   7   3      731.05      719.73     24.83 o 
   4   7   3      623.39      557.56     29.40 o 
   5   7   3      263.82      250.05     16.13 o 
   6   7   3      103.95      113.11     13.40 o 
   7   7   3      120.87      131.11     14.87 o 
   8   7   3       53.72       56.39     17.53 o 
  -9   8   3       33.01       35.94     15.07 o 
  -8   8   3      195.36      235.37     22.26 o 
  -7   8   3       19.39       23.75     11.28 o 
  -6   8   3        1.54       -5.54      8.03 o 
  -5   8   3      624.22      633.37     23.59 o 
  -4   8   3      525.76      481.90     19.55 o 
  -3   8   3        3.35        3.61      6.50 o 
  -2   8   3      237.39      244.82     14.49 o 
  -1   8   3     1371.59     1382.16     30.71 o 
   0   8   3      509.99      513.45     18.17 o 
   1   8   3     1028.16     1044.89     32.37 o 
   2   8   3      738.30      668.52     23.63 o 
   3   8   3      157.47      146.47     12.74 o 
   4   8   3      327.45      340.02     21.28 o 
   5   8   3      449.68      459.16     24.50 o 
   6   8   3        0.46        9.23     10.85 o 
   7   8   3       47.26       40.56     13.70 o 
   8   8   3       26.71       62.89     16.21 o 
  -9   9   3        0.63       17.69     21.60 o 
  -8   9   3       53.88       58.01     14.60 o 
  -7   9   3     1341.50     1377.98     49.70 o 
  -6   9   3        3.27        0.94     10.45 o 
  -5   9   3      181.59      218.12     15.92 o 
  -4   9   3     2075.82     2066.22     55.98 o 
  -3   9   3      180.96      199.09     19.06 o 
  -2   9   3      138.81      146.49     15.02 o 
  -1   9   3      771.51      726.90     24.60 o 
   0   9   3      447.21      413.08     14.17 o 
   1   9   3     1308.35     1385.68     49.81 o 
   2   9   3     1069.52      981.14     37.30 o 
   3   9   3       52.72       46.17     10.39 o 
   4   9   3     1089.39      982.28     33.43 o 
   5   9   3      523.42      522.51     24.44 o 
   6   9   3       17.87        1.46     13.13 o 
   7   9   3      170.43      173.48     19.35 o 
  -8  10   3      105.70       95.95     19.51 o 
  -7  10   3       95.58      102.02     16.64 o 
  -6  10   3       41.00       30.84     12.94 o 
  -5  10   3      163.21      155.64     14.74 o 
  -4  10   3       10.90       13.13      9.59 o 
  -3  10   3       24.93       41.85      9.71 o 
  -2  10   3      247.97      247.67     15.18 o 
  -1  10   3       44.94       22.26      8.77 o 
   0  10   3        0.51       -8.11      8.63 o 
   1  10   3       11.54        9.57      9.15 o 
   2  10   3      488.78      448.60     20.72 o 
   3  10   3        5.66       15.81     10.67 o 
   4  10   3       18.45       24.35     11.07 o 
   5  10   3       28.42       24.82     12.07 o 
   6  10   3        5.90       -5.48     13.21 o 
  -7  11   3       98.23      133.18     23.13 o 
  -6  11   3        1.32      -17.97     11.98 o 
  -5  11   3      545.09      596.48     30.58 o 
  -4  11   3      578.68      594.54     43.11 o 
  -3  11   3       50.33       45.30     11.04 o 
  -2  11   3      564.08      559.46     23.13 o 
  -1  11   3      299.78      341.09     21.69 o 
   0  11   3       17.51       -6.55     15.10 o 
   1  11   3      504.37      511.67    113.43 o 
   2  11   3      363.37      384.29     24.19 o 
   3  11   3      145.83      104.23     14.60 o 
   4  11   3      334.16      339.25     21.35 o 
   5  11   3      109.00      114.15     16.45 o 
   6  11   3        4.11        1.95     20.71 o 
  -6  12   3       30.17       19.19     16.12 o 
  -5  12   3       86.25      112.72     17.94 o 
  -4  12   3      209.94      251.09     21.12 o 
  -3  12   3       29.39       27.99     11.65 o 
  -2  12   3      196.00      242.66     30.90 o 
  -1  12   3      104.50       90.94     15.24 o 
   0  12   3       10.66      -12.26     15.18 o 
   1  12   3       59.85       62.92     20.24 o 
   2  12   3      328.30      331.21     31.04 o 
   3  12   3        7.56       17.30     17.17 o 
   4  12   3       85.91      124.32     35.21 o 
  -4  13   3        2.47      -20.93     14.19 o 
  -3  13   3      281.29      261.74     23.04 o 
  -2  13   3       30.02       24.37     14.07 o 
  -1  13   3        7.70       -7.76     27.50 o 
   0  13   3      359.98      435.00     48.97 o 
   1  13   3       45.71       41.35     38.19 o 
   2  13   3       65.84       37.90     21.90 o 
 -10   0   4      147.18      126.94     17.83 o 
  -9   0   4      398.30      363.75     31.95 o 
  -8   0   4      734.65      664.97     25.60 o 
  -7   0   4     1804.25     1699.23     50.68 o 
  -6   0   4       98.52      107.65      8.68 o 
  -5   0   4    11341.32    11476.13    301.86 o 
  -4   0   4     1975.17     2299.90     63.49 o 
  -3   0   4      197.15      196.42     10.84 o 
  -2   0   4    14512.19    15449.62    403.53 o 
  -1   0   4      395.39      461.07     15.04 o 
   0   0   4     1016.54     1085.27     53.60 o 
   1   0   4     8064.68     7906.81    208.75 o 
   2   0   4     4448.25     4663.00    124.72 o 
   3   0   4       10.05        5.33      5.86 o 
   4   0   4     5607.80     5760.74    191.40 o 
   5   0   4        2.16        5.98      7.75 o 
   6   0   4      191.50      144.37     16.01 o 
   7   0   4      801.60      976.74     88.06 o 
   8   0   4       14.62      -11.33     13.41 o 
   9   0   4        1.08       -6.95     26.43 o 
 -11   1   4       46.91       55.24     17.09 o 
 -10   1   4      163.24      186.36     16.26 o 
  -9   1   4       35.97       30.62      7.38 o 
  -8   1   4      102.92      105.55      8.60 o 
  -7   1   4     1596.34     1516.24     32.50 o 
  -6   1   4       41.55       25.32      4.48 o 
  -5   1   4     1280.04     1428.29     29.59 o 
  -4   1   4      180.15      148.47      7.41 o 
  -3   1   4     2226.87     2316.76     44.75 o 
  -2   1   4      265.27      236.82      6.64 o 
  -1   1   4     5558.77     5819.00    118.82 o 
   0   1   4     1643.86     1781.48     34.90 o 
   1   1   4        5.56       25.45      3.82 o 
   2   1   4       30.75       15.04      2.52 o 
   3   1   4     9038.52     9379.39    174.97 o 
   4   1   4       55.18       76.57      6.28 o 
   5   1   4      332.18      391.43     21.00 o 
   6   1   4      220.23      237.11     13.69 o 
   7   1   4       48.73       38.77      9.43 o 
   8   1   4       10.44       10.12     12.42 o 
   9   1   4       38.24       37.98     15.35 o 
 -11   2   4      147.18      193.92     32.60 o 
 -10   2   4      216.25      245.75     18.13 o 
  -9   2   4      688.01      629.43     22.91 o 
  -8   2   4     1845.06     1745.77     46.65 o 
  -7   2   4      164.36      157.70      9.57 o 
  -6   2   4      508.92      470.03     13.07 o 
  -5   2   4     4245.75     4279.06     89.67 o 
  -4   2   4     1138.78     1104.26     23.20 o 
  -3   2   4      601.55      586.82     13.20 o 
  -2   2   4     4558.10     4267.15     88.50 o 
  -1   2   4      570.48      559.34     12.69 o 
   0   2   4       70.08       90.30      4.21 o 
   1   2   4     2661.34     2599.08     50.27 o 
   2   2   4     1252.56     1248.06     29.08 o 
   3   2   4     1790.32     1771.04     39.99 o 
   4   2   4     2722.36     2561.21     76.27 o 
   5   2   4      329.10      312.64     15.14 o 
   6   2   4      281.36      302.34     15.36 o 
   7   2   4      272.50      244.52     26.86 o 
   8   2   4       73.29       51.75     13.15 o 
   9   2   4       80.13       63.96     30.17 o 
 -11   3   4      113.65      141.28     22.20 o 
 -10   3   4       44.36       71.99     13.11 o 
  -9   3   4        1.19        2.33      7.71 o 
  -8   3   4      165.81      179.72     15.06 o 
  -7   3   4     1970.29     1884.05     49.05 o 
  -6   3   4      373.30      323.63     22.23 o 
  -5   3   4     1435.44     1422.98     29.63 o 
  -4   3   4     5312.48     5675.65    106.90 o 
  -3   3   4     1562.38     1628.01     36.17 o 
  -2   3   4      630.96      635.52     19.25 o 
  -1   3   4     5899.20     6181.70    115.92 o 
   0   3   4     1222.99     1270.78     26.29 o 
   1   3   4      213.64      228.51      7.80 o 
   2   3   4     1400.75     1355.12     31.58 o 
   3   3   4      505.69      486.89     14.92 o 
   4   3   4      637.35      595.45     17.62 o 
   5   3   4      326.36      367.63     14.00 o 
   6   3   4      197.72      212.32     16.90 o 
   7   3   4      111.37       91.76     14.07 o 
   8   3   4       14.54       40.80     13.41 o 
   9   3   4       33.38       52.66     15.22 o 
 -11   4   4       16.42        8.86     16.76 o 
 -10   4   4       13.20        1.42     11.60 o 
  -9   4   4      426.78      399.21     22.29 o 
  -8   4   4        0.51        8.45      7.49 o 
  -7   4   4      490.05      463.75     21.39 o 
  -6   4   4     3986.96     3904.35     94.17 o 
  -5   4   4      146.69      136.88      7.65 o 
  -4   4   4     2542.68     2545.95     49.82 o 
  -3   4   4     5204.50     4810.98    100.43 o 
  -2   4   4     3969.32     4459.11     84.78 o 
  -1   4   4     2342.73     2230.72     44.09 o 
   0   4   4     3957.73     3999.51     76.76 o 
   1   4   4     2609.37     2732.38     58.84 o 
   2   4   4     2419.29     2367.24     52.44 o 
   3   4   4     1467.50     1312.10     32.87 o 
   4   4   4      102.19      103.80      7.98 o 
   5   4   4     1894.41     1806.20     48.69 o 
   6   4   4      294.65      340.91     23.19 o 
   7   4   4        1.17        6.98     10.86 o 
   8   4   4      322.13      319.96     23.68 o 
   9   4   4       13.18       34.22     19.95 o 
 -11   5   4        4.68        8.33     18.40 o 
 -10   5   4        1.76       12.14     12.48 o 
  -9   5   4      107.46       82.83     16.23 o 
  -8   5   4       68.88       66.89     10.08 o 
  -7   5   4        0.75        2.73      7.06 o 
  -6   5   4      247.12      246.94     13.13 o 
  -5   5   4       51.82       50.32      7.15 o 
  -4   5   4      528.64      548.91     18.62 o 
  -3   5   4        1.58        9.21      3.32 o 
  -2   5   4       57.83       48.30      4.37 o 
  -1   5   4      481.64      521.84     13.39 o 
   0   5   4      570.22      641.93     15.96 o 
   1   5   4       41.52       39.03      4.48 o 
   2   5   4      188.09      204.10      9.93 o 
   3   5   4        3.42        7.11      5.27 o 
   4   5   4       21.57       23.13      8.79 o 
   5   5   4       18.15       18.47      9.24 o 
   6   5   4       28.25       13.59     10.08 o 
   7   5   4       42.71       40.93     13.56 o 
   8   5   4        3.97       26.60     15.03 o 
   9   5   4        0.10        8.49     20.82 o 
 -10   6   4       66.76       80.91     15.91 o 
  -9   6   4      488.88      519.27     27.42 o 
  -8   6   4        2.20        2.21      8.41 o 
  -7   6   4      757.37      715.32     25.45 o 
  -6   6   4     2758.35     2764.34     70.10 o 
  -5   6   4      176.87      189.62     11.74 o 
  -4   6   4     2411.00     2254.63     69.67 o 
  -3   6   4     4622.67     4276.06    136.31 o 
  -2   6   4       22.92       37.36      4.80 o 
  -1   6   4     2303.78     2205.16     44.68 o 
   0   6   4     1856.28     1736.24     36.62 o 
   1   6   4       71.36       69.67      6.21 o 
   2   6   4     2368.67     2331.60     53.00 o 
   3   6   4     1244.31     1183.65     30.48 o 
   4   6   4        0.76        9.40      7.73 o 
   5   6   4      556.39      529.42     22.15 o 
   6   6   4      254.64      287.26     18.16 o 
   7   6   4        7.18        3.93     12.35 o 
   8   6   4       50.12       76.55     18.39 o 
 -10   7   4       45.46       52.35     17.17 o 
  -9   7   4       13.41       16.34     12.77 o 
  -8   7   4      406.22      387.73     23.55 o 
  -7   7   4      891.67      889.74     34.84 o 
  -6   7   4      157.04      165.30     12.54 o 
  -5   7   4     1355.06     1375.42     39.28 o 
  -4   7   4      722.52      766.52     25.09 o 
  -3   7   4     1221.94     1210.44     34.83 o 
  -2   7   4        3.31        4.34      5.78 o 
  -1   7   4     2726.29     2653.22     53.53 o 
   0   7   4     1040.73     1086.37     25.05 o 
   1   7   4        5.63       -1.54      5.68 o 
   2   7   4      340.06      313.73     13.34 o 
   3   7   4      917.78      821.49     27.80 o 
   4   7   4       68.34       58.73     10.41 o 
   5   7   4      207.31      197.83     15.47 o 
   6   7   4      121.83      125.66     14.50 o 
   7   7   4        6.08        4.63     13.35 o 
   8   7   4        9.36        8.60     17.42 o 
  -9   8   4       23.47       39.00     17.80 o 
  -8   8   4      143.95      145.00     17.43 o 
  -7   8   4      676.78      579.26     24.82 o 
  -6   8   4       68.65       75.79     10.54 o 
  -5   8   4     1131.08     1188.61     36.18 o 
  -4   8   4      346.50      383.18     17.90 o 
  -3   8   4      293.57      234.50     17.04 o 
  -2   8   4      593.82      596.80     25.64 o 
  -1   8   4       55.16       56.32      7.09 o 
   0   8   4       10.83       15.15      5.57 o 
   1   8   4     3374.06     3449.53     76.22 o 
   2   8   4      109.08      115.40     11.39 o 
   3   8   4       38.12       36.13      9.83 o 
   4   8   4      548.43      448.18     38.39 o 
   5   8   4        0.00        0.06     10.55 o 
   6   8   4      148.89      155.22     16.47 o 
   7   8   4      293.84      350.11     35.63 o 
  -9   9   4       59.77       65.72     22.75 o 
  -8   9   4       19.52        3.58     12.65 o 
  -7   9   4       92.50      124.18     15.73 o 
  -6   9   4      109.78      112.64     12.82 o 
  -5   9   4       72.08       74.16     11.64 o 
  -4   9   4      259.22      303.47     16.86 o 
  -3   9   4       34.58       41.41      9.08 o 
  -2   9   4        0.67       -3.59      6.75 o 
  -1   9   4      183.00      189.04     12.77 o 
   0   9   4        4.27        8.02      6.65 o 
   1   9   4        0.28       -3.64      9.26 o 
   2   9   4        3.25        0.77      8.86 o 
   3   9   4       81.29       98.30     22.65 o 
   4   9   4       56.89       57.21     12.09 o 
   5   9   4        5.92      -10.55     10.49 o 
   6   9   4        2.03       -4.80     12.53 o 
   7   9   4       27.23       24.43     18.72 o 
  -8  10   4      370.42      387.73     26.94 o 
  -7  10   4      245.15      266.36     22.03 o 
  -6  10   4       24.00       12.94     11.63 o 
  -5  10   4     1535.12     1523.25     45.92 o 
  -4  10   4      185.36      189.47     15.19 o 
  -3  10   4      107.94      124.62     12.86 o 
  -2  10   4     3055.08     3041.47     78.10 o 
  -1  10   4       64.40       52.18      9.73 o 
   0  10   4        6.91      -12.52     13.78 o 
   1  10   4      754.09      730.86     42.29 o 
   2  10   4       11.50       30.37     12.68 o 
   3  10   4       76.19       67.54     12.70 o 
   4  10   4      662.75      644.84     47.41 o 
   5  10   4      198.37      199.58     22.84 o 
   6  10   4      143.91      128.14     18.60 o 
  -7  11   4       99.36      117.19     19.41 o 
  -6  11   4       14.88       28.49     14.32 o 
  -5  11   4       74.21       92.19     13.64 o 
  -4  11   4      407.47      416.08     21.41 o 
  -3  11   4      171.81      165.35     14.98 o 
  -2  11   4      110.51      111.56     12.97 o 
  -1  11   4      726.86      684.15     31.31 o 
   0  11   4       42.01       47.60     17.60 o 
   1  11   4        5.24       -3.23     16.82 o 
   2  11   4      368.11      302.47     40.01 o 
   3  11   4       63.62       70.73     19.59 o 
   4  11   4        1.87       -3.90     15.21 o 
   5  11   4       17.97       22.44     16.18 o 
  -6  12   4      200.08      201.10     24.47 o 
  -5  12   4       64.02       53.01     16.77 o 
  -4  12   4       21.95       29.17     11.89 o 
  -3  12   4      486.78      491.71     23.82 o 
  -2  12   4       88.52      109.22     16.76 o 
  -1  12   4       20.27        4.48     17.39 o 
   0  12   4      117.51      104.09     24.68 o 
   1  12   4       67.82       86.21     21.16 o 
   2  12   4      143.21      156.39     25.65 o 
   3  12   4       94.51       44.50     17.50 o 
   4  12   4       53.59       73.60     29.97 o 
  -4  13   4        8.08       23.58     23.79 o 
  -3  13   4       86.02       54.64     16.68 o 
  -2  13   4        0.74      -18.44     32.76 o 
  -1  13   4       12.39       21.38     19.38 o 
   0  13   4      122.83      120.02     40.20 o 
   1  13   4       29.93        1.46     19.59 o 
   2  13   4        0.83        1.43     31.50 o 
 -11   1   5      243.18      261.01     32.99 o 
 -10   1   5        8.26        0.00     10.24 o 
  -9   1   5       42.86       54.93      8.96 o 
  -8   1   5     2690.74     2637.28     66.10 o 
  -7   1   5        2.49        3.88      4.61 o 
  -6   1   5      380.29      358.49     16.92 o 
  -5   1   5     5336.95     5463.15    103.47 o 
  -4   1   5      127.01      152.75      6.48 o 
  -3   1   5     7646.82     8130.89    151.70 o 
  -2   1   5    11185.96    11687.87    216.70 o 
  -1   1   5      204.22      222.15      8.27 o 
   0   1   5     3460.52     3446.76     65.93 o 
   1   1   5     1756.65     1652.42     33.63 o 
   2   1   5     1441.84     1496.10     30.73 o 
   3   1   5     1443.65     1352.91     31.98 o 
   4   1   5     1067.59     1089.73     48.93 o 
   5   1   5       19.14       10.55      6.64 o 
   6   1   5      689.00      697.80     28.90 o 
   7   1   5       76.66      122.25     12.95 o 
   8   1   5        5.66       16.15     12.66 o 
   9   1   5       70.71      110.30     26.17 o 
 -11   2   5       13.98       49.51     17.89 o 
 -10   2   5      198.51      222.55     15.01 o 
  -9   2   5      563.49      533.59     32.82 o 
  -8   2   5      287.18      251.29     16.83 o 
  -7   2   5     1916.20     1941.80     50.19 o 
  -6   2   5     3098.22     3055.19     59.95 o 
  -5   2   5     1171.14     1155.94     24.78 o 
  -4   2   5     1829.96     1806.09     36.18 o 
  -3   2   5    11564.60    11993.22    244.19 o 
  -2   2   5     3502.30     3524.97     67.28 o 
  -1   2   5      686.58      631.10     14.44 o 
   0   2   5     7512.97     7786.07    145.71 o 
   1   2   5     2848.00     2929.19     56.99 o 
   2   2   5       34.86       42.90      5.18 o 
   3   2   5     2186.71     2021.94     45.70 o 
   4   2   5      282.49      276.48     13.35 o 
   5   2   5       25.99        8.00      6.78 o 
   6   2   5      109.29      168.65     13.18 o 
   7   2   5       71.43       92.54     14.63 o 
   8   2   5        0.44       20.19     13.13 o 
   9   2   5        2.97        1.20     15.05 o 
 -11   3   5       15.12       12.62     16.06 o 
 -10   3   5      142.52      133.31     13.27 o 
  -9   3   5      246.85      216.40     14.14 o 
  -8   3   5        1.19       -4.30      7.16 o 
  -7   3   5     1693.07     1609.24     43.31 o 
  -6   3   5     1664.80     1725.19     45.13 o 
  -5   3   5      222.89      213.68     13.03 o 
  -4   3   5     3283.81     3218.99     68.73 o 
  -3   3   5      683.60      597.64     16.21 o 
  -2   3   5      369.38      474.66     13.59 o 
  -1   3   5     1395.48     1223.26     25.65 o 
   0   3   5      716.28      695.96     16.24 o 
   1   3   5      233.79      226.35      9.28 o 
   2   3   5     2189.81     2109.50     47.34 o 
   3   3   5       96.33      102.60      7.50 o 
   4   3   5      340.86      301.13     12.46 o 
   5   3   5     1113.27     1119.28     33.17 o 
   6   3   5      132.67      152.06     15.11 o 
   7   3   5      211.95      209.09     19.26 o 
   8   3   5      109.02      165.43     29.51 o 
   9   3   5       13.64       12.40     21.37 o 
 -11   4   5        0.20      -15.60     12.69 o 
 -10   4   5        2.95        1.96     11.20 o 
  -9   4   5      294.08      315.63     18.21 o 
  -8   4   5        5.03        0.38      7.11 o 
  -7   4   5       26.33       11.87      6.92 o 
  -6   4   5      147.52      153.35     17.73 o 
  -5   4   5      652.99      596.64     25.71 o 
  -4   4   5       16.09       24.15      7.22 o 
  -3   4   5      171.70      135.56      9.82 o 
  -2   4   5      397.98      387.77     12.40 o 
  -1   4   5      231.96      309.75     12.97 o 
   0   4   5      463.32      406.08     12.61 o 
   1   4   5     1493.09     1428.62     30.19 o 
   2   4   5      271.89      261.31     10.93 o 
   3   4   5       50.49       50.94      6.79 o 
   4   4   5      116.44      120.47      8.90 o 
   5   4   5       10.82       13.08      7.75 o 
   6   4   5        6.34       -6.11     10.08 o 
   7   4   5       72.25       67.88     14.27 o 
   8   4   5        9.44       -7.15     12.73 o 
 -11   5   5       15.12       30.57     15.69 o 
 -10   5   5      242.71      260.85     20.93 o 
  -9   5   5      238.57      240.78     15.90 o 
  -8   5   5      343.51      314.35     16.63 o 
  -7   5   5     1392.30     1377.94     39.27 o 
  -6   5   5     1201.21     1232.28     36.44 o 
  -5   5   5       14.44       16.97      6.28 o 
  -4   5   5    11228.11    11106.65    255.43 o 
  -3   5   5     1552.92     1643.94     38.04 o 
  -2   5   5       52.26       64.19      6.03 o 
  -1   5   5     9007.46     9422.87    176.79 o 
   0   5   5       44.91       63.19      5.50 o 
   1   5   5       36.97       34.96      6.04 o 
   2   5   5     3701.16     3418.03     74.49 o 
   3   5   5       17.64       10.53      6.77 o 
   4   5   5       17.78        1.71      6.16 o 
   5   5   5      557.76      586.13     39.99 o 
   6   5   5        1.42      -10.02     12.47 o 
   7   5   5       77.58       54.83     18.36 o 
   8   5   5      204.76      240.69     23.86 o 
 -10   6   5      136.33      142.21     18.28 o 
  -9   6   5      145.51      158.99     26.73 o 
  -8   6   5       28.17       15.36      8.95 o 
  -7   6   5       15.67       18.49      8.16 o 
  -6   6   5     1331.41     1324.28     38.20 o 
  -5   6   5      734.41      724.55     24.06 o 
  -4   6   5     1562.70     1509.94     41.33 o 
  -3   6   5     1164.69     1169.96     33.29 o 
  -2   6   5      410.65      438.78     14.53 o 
  -1   6   5       83.64       70.98      6.55 o 
   0   6   5     2110.14     2146.07     44.18 o 
   1   6   5      394.08      403.80     14.55 o 
   2   6   5      160.91      157.02      9.96 o 
   3   6   5      100.62       99.48      9.07 o 
   4   6   5      263.36      256.37     24.97 o 
   5   6   5       62.15       53.61     10.93 o 
   6   6   5       27.48       38.15     11.73 o 
   7   6   5       53.36       58.44     15.57 o 
   8   6   5        9.11       -1.51     16.55 o 
 -10   7   5       98.79      112.44     18.56 o 
  -9   7   5       17.98       40.60     15.56 o 
  -8   7   5      153.25      152.37     14.44 o 
  -7   7   5      470.04      492.82     21.35 o 
  -6   7   5      469.02      453.09     33.05 o 
  -5   7   5     2050.67     1963.68     52.78 o 
  -4   7   5      533.28      570.13     21.35 o 
  -3   7   5      184.80      188.24     19.33 o 
  -2   7   5     1885.87     1899.92     69.48 o 
  -1   7   5       90.14       92.57      7.92 o 
   0   7   5       36.68       38.28      6.39 o 
   1   7   5      944.85      925.26     25.72 o 
   2   7   5      453.12      451.23     19.58 o 
   3   7   5      263.13      237.56     15.06 o 
   4   7   5      349.28      305.77     26.80 o 
   5   7   5      219.97      236.93     16.98 o 
   6   7   5       54.44       48.47     16.54 o 
   7   7   5       42.01       43.51     19.52 o 
  -9   8   5      183.72      209.40     23.38 o 
  -8   8   5      117.45      119.99     20.64 o 
  -7   8   5      107.85      100.85     12.15 o 
  -6   8   5      555.74      590.50     29.50 o 
  -5   8   5      154.67      202.18     14.46 o 
  -4   8   5        1.22       -3.45      7.77 o 
  -3   8   5     1415.07     1468.06     41.68 o 
  -2   8   5      713.28      658.39     23.01 o 
  -1   8   5      182.11      166.88     11.45 o 
   0   8   5      137.93      170.34     12.71 o 
   1   8   5      881.97      884.16     28.98 o 
   2   8   5       65.43       74.82     16.50 o 
   3   8   5      336.27      350.01     18.46 o 
   4   8   5      118.29      126.85     13.95 o 
   5   8   5       19.74       22.27     11.65 o 
   6   8   5       43.85       69.18     14.20 o 
   7   8   5       16.08       20.36     19.91 o 
  -9   9   5        2.19      -11.45     20.62 o 
  -8   9   5      543.02      642.69     32.51 o 
  -7   9   5        6.77        1.69     10.02 o 
  -6   9   5       37.06       47.31     10.96 o 
  -5   9   5     1549.58     1593.78     46.66 o 
  -4   9   5       11.55       18.22      8.91 o 
  -3   9   5      492.15      533.47     26.50 o 
  -2   9   5     1549.33     1454.37     41.87 o 
  -1   9   5       34.96       35.29     10.32 o 
   0   9   5      383.25      414.35     18.88 o 
   1   9   5      109.42      109.46     14.18 o 
   2   9   5       74.69       83.36     14.74 o 
   3   9   5      765.85      734.77     28.48 o 
   4   9   5      184.49      212.58     18.53 o 
   5   9   5        0.18       -4.54     11.45 o 
   6   9   5      316.68      296.63     26.86 o 
  -8  10   5        9.88        6.91     14.76 o 
  -7  10   5       56.95       38.93     13.75 o 
  -6  10   5      282.63      265.42     18.54 o 
  -5  10   5       58.24       62.44     12.31 o 
  -4  10   5      221.73      232.96     16.60 o 
  -3  10   5      136.79      119.81     12.90 o 
  -2  10   5        7.82       26.87     11.80 o 
  -1  10   5      126.14      141.64     17.65 o 
   0  10   5       96.82      108.90     34.42 o 
   1  10   5       77.60       73.74     14.64 o 
   2  10   5       12.18       14.57     13.11 o 
   3  10   5        0.49       -3.76     12.96 o 
   4  10   5      177.57      162.01     20.30 o 
   5  10   5        2.27       -9.39     18.59 o 
  -7  11   5       27.98       18.47     16.49 o 
  -6  11   5      490.85      474.22     24.77 o 
  -5  11   5      287.53      331.45     28.50 o 
  -4  11   5       95.91       84.23     14.36 o 
  -3  11   5      933.89      872.73     31.66 o 
  -2  11   5      598.53      593.53     24.86 o 
  -1  11   5      118.86      117.29     22.33 o 
   0  11   5      352.67      409.49     32.70 o 
   1  11   5       98.43      131.32     22.72 o 
   2  11   5       12.26        3.12     13.91 o 
   3  11   5      186.98      262.93     23.78 o 
   4  11   5       59.95       77.89     22.31 o 
  -6  12   5      112.26      123.78     23.90 o 
  -5  12   5      159.30      163.92     17.18 o 
  -4  12   5       53.79       92.47     14.29 o 
  -3  12   5      331.02      320.39     20.07 o 
  -2  12   5       90.07      120.37     34.81 o 
  -1  12   5        0.19      -13.76     25.75 o 
   0  12   5      229.93      228.40     27.83 o 
   1  12   5       43.87       10.10     21.50 o 
   2  12   5        0.67        1.54     20.86 o 
   3  12   5        9.50       10.71     18.35 o 
  -4  13   5      204.21      202.98     21.42 o 
  -3  13   5       16.25       -9.69     19.94 o 
  -2  13   5        5.58        1.16     38.84 o 
  -1  13   5      298.18      352.40     46.08 o 
   0  13   5       60.40       54.54     23.78 o 
   1  13   5       13.96      -10.13     33.06 o 
 -11   0   6      214.31      153.46     28.64 o 
 -10   0   6       90.37       83.78     22.54 o 
  -9   0   6      363.94      355.18     33.90 o 
  -8   0   6      220.54      218.07     21.11 o 
  -7   0   6      537.96      548.88     21.69 o 
  -6   0   6     5333.26     5435.05    146.54 o 
  -5   0   6     3598.30     3708.69    101.28 o 
  -4   0   6      403.51      420.89     16.31 o 
  -3   0   6     9456.90     9213.16    298.25 o 
  -2   0   6      828.41      788.71     24.96 o 
  -1   0   6       37.55       31.93      5.24 o 
   0   0   6    10269.14    10769.44    283.49 o 
   1   0   6       87.81       87.83     21.77 o 
   2   0   6      195.83      196.57     11.27 o 
   3   0   6      729.30      684.29     30.95 o 
   4   0   6     2058.30     1939.86     72.14 o 
   5   0   6        2.03       -2.16     10.33 o 
   6   0   6      612.58      641.27     34.11 o 
   7   0   6        0.89        6.13     14.17 o 
   8   0   6       92.82       67.88     18.41 o 
 -11   1   6       28.39       27.47     16.23 o 
 -10   1   6       22.53        9.22     18.57 o 
  -9   1   6      158.72      176.33     12.66 o 
  -8   1   6     1524.39     1423.48     39.35 o 
  -7   1   6      182.07      208.04     12.53 o 
  -6   1   6      280.72      274.04     10.66 o 
  -5   1   6     2114.95     2158.02     47.37 o 
  -4   1   6      624.65      582.03     14.30 o 
  -3   1   6     1023.06     1044.31     22.34 o 
  -2   1   6      815.12      761.04     17.21 o 
  -1   1   6      630.30      658.81     15.41 o 
   0   1   6        2.23        3.90      3.20 o 
   1   1   6      379.20      363.15     11.10 o 
   2   1   6      572.23      580.77     31.72 o 
   3   1   6       66.00       54.80      7.48 o 
   4   1   6      161.57      205.06     12.43 o 
   5   1   6      312.32      309.96     16.99 o 
   6   1   6        1.76       -6.08      7.91 o 
   7   1   6       31.30       83.02     14.32 o 
   8   1   6       12.21       33.33     14.47 o 
 -11   2   6      104.67      134.90     21.10 o 
 -10   2   6        2.63       19.90     13.43 o 
  -9   2   6      280.57      334.74     17.91 o 
  -8   2   6      490.00      464.28     18.62 o 
  -7   2   6      398.43      379.65     15.83 o 
  -6   2   6     2396.06     2334.60     51.87 o 
  -5   2   6      302.97      271.65     10.44 o 
  -4   2   6      468.87      460.17     15.26 o 
  -3   2   6     7154.25     7458.51    139.80 o 
  -2   2   6     2826.62     2771.95     54.08 o 
  -1   2   6      571.56      570.55     13.94 o 
   0   2   6     1811.36     1636.79     36.81 o 
   1   2   6      691.18      696.41     21.53 o 
   2   2   6       85.49       75.84      7.49 o 
   3   2   6      687.90      670.66     20.00 o 
   4   2   6     1088.15     1091.31     32.13 o 
   5   2   6      598.78      608.40     22.43 o 
   6   2   6      311.53      341.46     18.92 o 
   7   2   6       77.20       51.21     17.89 o 
   8   2   6       44.63       33.53     14.82 o 
 -11   3   6       80.77       85.36     22.02 o 
 -10   3   6        0.14       -4.75      9.07 o 
  -9   3   6      468.48      470.56     20.08 o 
  -8   3   6       27.40       33.65      8.62 o 
  -7   3   6      371.76      341.54     30.21 o 
  -6   3   6       52.66       52.24      7.48 o 
  -5   3   6     2547.66     2408.52     93.65 o 
  -4   3   6     1671.03     1597.65     37.01 o 
  -3   3   6      284.62      292.86     10.81 o 
  -2   3   6     2948.14     2927.93     63.16 o 
  -1   3   6     3755.66     4087.05     78.59 o 
   0   3   6       50.32       41.37      4.71 o 
   1   3   6     2332.85     2309.49     56.40 o 
   2   3   6     1075.07      946.27     36.00 o 
   3   3   6       38.29       28.96      5.89 o 
   4   3   6      112.20      147.32     11.27 o 
   5   3   6      356.83      318.75     18.51 o 
   6   3   6       71.75       37.45     12.32 o 
   7   3   6       31.11       76.81     17.01 o 
   8   3   6       13.67       -6.14     13.74 o 
 -11   4   6        3.28      -19.21     12.80 o 
 -10   4   6      702.51      695.68     26.91 o 
  -9   4   6        1.26       -6.55      8.73 o 
  -8   4   6       76.87       88.26     10.51 o 
  -7   4   6     2092.45     1954.95     51.88 o 
  -6   4   6      130.40      139.90     10.46 o 
  -5   4   6      247.59      245.32     12.48 o 
  -4   4   6     6490.47     6217.04    129.57 o 
  -3   4   6      212.96      233.59     10.33 o 
  -2   4   6     2229.06     2196.12     48.87 o 
  -1   4   6     4357.54     4193.17     80.84 o 
   0   4   6      751.04      728.13     17.73 o 
   1   4   6     1189.42     1082.29     31.63 o 
   2   4   6      882.13      901.87     24.24 o 
   3   4   6      167.29      172.18     11.94 o 
   4   4   6      394.18      336.06     14.28 o 
   5   4   6       82.84      125.10     14.39 o 
   6   4   6        1.46       -6.37     10.46 o 
   7   4   6      200.31      226.77     21.01 o 
   8   4   6       16.80       29.25     15.64 o 
 -11   5   6        0.50      -15.62     13.74 o 
 -10   5   6       77.77       93.33     15.96 o 
  -9   5   6       74.20       69.54     16.13 o 
  -8   5   6        0.27        9.97      8.61 o 
  -7   5   6       58.41       67.01     12.06 o 
  -6   5   6      256.27      254.30     13.94 o 
  -5   5   6        1.65        7.23      6.15 o 
  -4   5   6       35.54       41.94      7.21 o 
  -3   5   6       43.09       58.76      6.39 o 
  -2   5   6        7.89       14.72      5.18 o 
  -1   5   6      152.33      205.32      9.63 o 
   0   5   6       88.59       75.16      7.11 o 
   1   5   6       35.62       47.79      6.80 o 
   2   5   6      224.11      210.16     12.38 o 
   3   5   6       36.69       36.36      7.10 o 
   4   5   6        2.45       -2.35      6.43 o 
   5   5   6        7.77        3.59     10.03 o 
   6   5   6        5.30      -21.98     14.65 o 
   7   5   6        3.90       14.34     16.86 o 
   8   5   6        1.13       -8.12     24.94 o 
 -10   6   6      413.22      481.56     27.92 o 
  -9   6   6        5.08       20.52     10.43 o 
  -8   6   6      281.80      261.01     16.51 o 
  -7   6   6     1104.14     1155.84     35.26 o 
  -6   6   6      114.93      122.11     11.30 o 
  -5   6   6     1516.96     1503.61     43.93 o 
  -4   6   6     5169.10     5376.49    128.30 o 
  -3   6   6      641.30      655.67     22.27 o 
  -2   6   6     2956.17     2980.06     65.99 o 
  -1   6   6     2568.94     2448.69     60.45 o 
   0   6   6        5.38        3.12      6.51 o 
   1   6   6      580.29      561.18     18.26 o 
   2   6   6      488.80      506.39     17.87 o 
   3   6   6       42.79       28.93      7.62 o 
   4   6   6      648.20      619.79     28.16 o 
   5   6   6      151.25      174.23     15.50 o 
   6   6   6        0.01       16.03     13.10 o 
   7   6   6       60.62       62.52     17.20 o 
 -10   7   6       44.75       53.18     17.75 o 
  -9   7   6      263.93      289.35     26.07 o 
  -8   7   6      388.24      410.67     23.90 o 
  -7   7   6       28.13       26.16      9.49 o 
  -6   7   6      372.15      331.59     17.29 o 
  -5   7   6     1170.31     1116.42     34.24 o 
  -4   7   6      574.84      594.13     22.39 o 
  -3   7   6      349.78      302.71     29.77 o 
  -2   7   6     2031.22     1882.42     50.07 o 
  -1   7   6      374.35      385.35     14.56 o 
   0   7   6      341.15      374.78     17.49 o 
   1   7   6     1384.89     1296.52     37.79 o 
   2   7   6      919.75      880.73     25.47 o 
   3   7   6        1.56        1.46      9.18 o 
   4   7   6      153.73      162.33     17.36 o 
   5   7   6      111.64       96.20     21.63 o 
   6   7   6       22.36        7.22     14.42 o 
   7   7   6       20.26        2.39     17.10 o 
  -9   8   6       34.24       39.93     16.31 o 
  -8   8   6      321.64      299.00     19.12 o 
  -7   8   6      216.48      187.68     15.32 o 
  -6   8   6      518.88      567.15     26.10 o 
  -5   8   6     1378.22     1370.59     40.89 o 
  -4   8   6        3.33       -6.34      7.14 o 
  -3   8   6      582.69      588.64     22.30 o 
  -2   8   6      200.62      208.45     17.29 o 
  -1   8   6        0.51        3.31      8.08 o 
   0   8   6      700.45      662.74     24.33 o 
   1   8   6       25.50       21.31      8.73 o 
   2   8   6       22.66        6.57     10.86 o 
   3   8   6      531.93      504.11     22.62 o 
   4   8   6       20.34       15.68     11.02 o 
   5   8   6       44.56       31.51     13.01 o 
   6   8   6      141.19      161.08     21.52 o 
  -8   9   6       30.89       32.10     11.73 o 
  -7   9   6      205.09      188.18     21.44 o 
  -6   9   6       14.02       10.50      9.84 o 
  -5   9   6       72.11       73.83     11.50 o 
  -4   9   6      180.36      170.05     19.69 o 
  -3   9   6       36.07       23.34      9.17 o 
  -2   9   6        3.61        0.80      7.91 o 
  -1   9   6      461.58      452.65     24.37 o 
   0   9   6       65.15       84.29     20.02 o 
   1   9   6       28.32       16.16     11.99 o 
   2   9   6       29.34       29.39     13.49 o 
   3   9   6        1.08       13.90     13.61 o 
   4   9   6        0.17      -17.52     13.76 o 
   5   9   6       47.14       21.75     13.42 o 
   6   9   6       68.02       51.50     19.18 o 
  -8  10   6       53.60       78.22     17.82 o 
  -7  10   6       16.21       29.34     12.19 o 
  -6  10   6      814.56      905.20     33.33 o 
  -5  10   6      211.84      244.89     20.92 o 
  -4  10   6       35.12       49.53     11.52 o 
  -3  10   6     2040.68     2071.35     57.47 o 
  -2  10   6      242.06      246.25     20.09 o 
  -1  10   6       89.96      115.00     21.67 o 
   0  10   6     1714.85     1891.50     86.18 o 
   1  10   6       48.97       45.03     14.51 o 
   2  10   6       17.78        8.49     13.79 o 
   3  10   6      343.30      387.60     26.26 o 
   4  10   6        3.25       -6.29     15.90 o 
   5  10   6       22.81        1.18     18.24 o 
  -7  11   6        1.42       -7.67     32.02 o 
  -6  11   6      202.88      212.95     18.12 o 
  -5  11   6      200.65      218.09     22.21 o 
  -4  11   6       97.04      114.75     14.43 o 
  -3  11   6       85.93      108.81     15.62 o 
  -2  11   6      288.06      295.65     22.97 o 
  -1  11   6      232.49      210.55     26.22 o 
   0  11   6       45.20       12.33     24.16 o 
   1  11   6      184.25      178.29     26.70 o 
   2  11   6       34.29       40.52     16.06 o 
   3  11   6        2.12        4.19     16.52 o 
   4  11   6       73.97       59.15     20.98 o 
  -5  12   6       35.76       61.62     14.74 o 
  -4  12   6      208.89      176.54     17.37 o 
  -3  12   6       75.66       71.78     17.00 o 
  -2  12   6       92.82       85.72     26.46 o 
  -1  12   6      377.22      344.54     33.03 o 
   0  12   6       32.92       50.79     22.17 o 
   1  12   6       14.57      -11.51     21.92 o 
   2  12   6       13.48        4.20     24.68 o 
  -3  13   6       19.28       -6.04     29.74 o 
  -2  13   6        8.38       29.43     24.28 o 
  -1  13   6       77.73       64.10     38.25 o 
   0  13   6       10.65      -14.48     34.10 o 
 -11   1   7        7.00       -4.55     14.82 o 
 -10   1   7       44.15       68.87     16.63 o 
  -9   1   7      869.82      952.58     65.53 o 
  -8   1   7      109.00      108.00     14.71 o 
  -7   1   7      318.24      302.27     14.24 o 
  -6   1   7     4801.27     4829.31    102.09 o 
  -5   1   7      315.13      286.72     11.07 o 
  -4   1   7     1176.61     1099.23     24.07 o 
  -3   1   7     6504.44     6594.72    124.51 o 
  -2   1   7       57.88       52.63      4.68 o 
  -1   1   7     4658.52     4763.64     90.99 o 
   0   1   7     4806.26     4781.90    100.18 o 
   1   1   7      162.83      154.84      7.84 o 
   2   1   7     1336.72     1176.89     37.40 o 
   3   1   7      589.88      635.40     21.66 o 
   4   1   7      170.13      171.23     12.74 o 
   5   1   7      171.23      142.53     19.25 o 
   6   1   7      132.30      183.51     15.15 o 
   7   1   7        6.91       -5.46     10.23 o 
   8   1   7       53.88      109.16     18.46 o 
 -11   2   7      198.62      235.76     24.64 o 
 -10   2   7      164.16      179.07     21.40 o 
  -9   2   7       57.02       50.41     12.07 o 
  -8   2   7      553.64      517.85     24.64 o 
  -7   2   7     1825.17     1636.12     46.95 o 
  -6   2   7      334.84      300.05     11.94 o 
  -5   2   7     2279.99     2351.20     52.44 o 
  -4   2   7     1830.80     1798.30     41.10 o 
  -3   2   7      807.79      809.95     21.42 o 
  -2   2   7       80.11       70.85      5.89 o 
  -1   2   7     5493.52     5636.42    117.00 o 
   0   2   7      484.86      460.31     15.10 o 
   1   2   7        5.13        3.99      4.89 o 
   2   2   7      681.68      690.03     32.17 o 
   3   2   7     1079.99     1120.90     32.75 o 
   4   2   7        5.16        0.11     10.30 o 
   5   2   7      182.24      229.07     22.57 o 
   6   2   7       45.93       56.01     16.41 o 
   7   2   7        5.06        3.80     11.95 o 
   8   2   7        0.17        7.14     16.90 o 
 -11   3   7      119.02      136.59     21.79 o 
 -10   3   7      255.49      263.38     23.34 o 
  -9   3   7        2.63       -1.60      8.34 o 
  -8   3   7      236.89      224.13     18.92 o 
  -7   3   7      122.41      115.26     12.36 o 
  -6   3   7      183.05      169.79     11.06 o 
  -5   3   7     2542.46     2557.43     63.70 o 
  -4   3   7      991.61      887.66     28.33 o 
  -3   3   7       46.34       48.00      6.03 o 
  -2   3   7     4904.00     5024.52    105.75 o 
  -1   3   7      493.15      398.80     11.57 o 
   0   3   7        3.36       11.04      5.74 o 
   1   3   7     1828.15     1785.39     41.80 o 
   2   3   7      358.08      375.26     14.22 o 
   3   3   7      167.97      143.01      9.77 o 
   4   3   7      641.70      634.16     22.87 o 
   5   3   7       70.00       68.71     19.28 o 
   6   3   7       60.66       41.11     12.29 o 
   7   3   7      163.12      186.10     25.36 o 
   8   3   7       32.20       42.15     26.69 o 
 -11   4   7        4.98       -7.45     13.88 o 
 -10   4   7       92.59      127.73     20.85 o 
  -9   4   7        6.33        3.21      9.30 o 
  -8   4   7        6.75       25.52      8.96 o 
  -7   4   7      834.24      766.66     25.65 o 
  -6   4   7        5.39       13.98      6.66 o 
  -5   4   7       19.91       13.88      6.35 o 
  -4   4   7      210.54      194.08      9.86 o 
  -3   4   7      962.31      965.96     25.18 o 
  -2   4   7       33.86       32.77      5.65 o 
  -1   4   7        4.11        3.55      4.72 o 
   0   4   7      694.65      677.96     19.83 o 
   1   4   7       90.09       77.67     10.23 o 
   2   4   7       54.12       70.42      8.14 o 
   3   4   7      303.94      307.13     25.34 o 
   4   4   7        0.95       -1.08      8.72 o 
   5   4   7       34.34       46.42     11.92 o 
   6   4   7        1.21       -9.94     11.83 o 
   7   4   7        8.33       -7.04     12.74 o 
 -11   5   7      232.88      260.99     31.60 o 
 -10   5   7      300.06      322.45     23.49 o 
  -9   5   7      108.54      121.60     13.42 o 
  -8   5   7      946.62      982.39     32.02 o 
  -7   5   7      423.99      434.72     19.21 o 
  -6   5   7      121.27      135.43     11.31 o 
  -5   5   7     3638.21     3701.72     90.61 o 
  -4   5   7      641.95      533.51     19.42 o 
  -3   5   7       59.47       52.14      8.66 o 
  -2   5   7     6421.30     6460.94    135.56 o 
  -1   5   7      789.16      768.66     21.40 o 
   0   5   7       33.20       35.67     22.35 o 
   1   5   7     3623.62     3478.39     76.53 o 
   2   5   7        7.59        4.37      6.01 o 
   3   5   7       31.11       30.79      7.32 o 
   4   5   7      362.43      352.53     18.23 o 
   5   5   7        0.07      -10.87     11.93 o 
   6   5   7       22.33        3.41     18.73 o 
   7   5   7       39.46       80.01     17.69 o 
 -10   6   7       22.18       19.92     11.86 o 
  -9   6   7       16.70       17.87     10.75 o 
  -8   6   7      264.92      236.46     16.14 o 
  -7   6   7      551.83      549.87     22.61 o 
  -6   6   7       30.96       30.18      9.18 o 
  -5   6   7       46.62       75.15     10.20 o 
  -4   6   7     1428.78     1433.39     43.27 o 
  -3   6   7     1219.41     1177.90     45.34 o 
  -2   6   7      488.34      466.62     24.31 o 
  -1   6   7     1106.73     1113.78     33.42 o 
   0   6   7      621.46      613.89     36.02 o 
   1   6   7        6.69       11.55      7.57 o 
   2   6   7      406.89      418.46     16.41 o 
   3   6   7      173.20      157.67     12.58 o 
   4   6   7        1.49       -3.93      9.74 o 
   5   6   7       54.38       89.45     16.60 o 
   6   6   7        9.29       -8.49     23.21 o 
   7   6   7       12.93      -45.10     30.07 o 
 -10   7   7        1.04        8.45     17.99 o 
  -9   7   7      192.51      201.19     16.69 o 
  -8   7   7      357.96      385.39     28.00 o 
  -7   7   7        3.14       -7.06      8.87 o 
  -6   7   7       59.61       56.62     10.25 o 
  -5   7   7      351.31      366.38     18.95 o 
  -4   7   7      390.47      412.41     18.68 o 
  -3   7   7     2199.76     2169.87     57.43 o 
  -2   7   7     1278.38     1330.84     38.33 o 
  -1   7   7      225.10      213.12     13.89 o 
   0   7   7      579.06      574.53     25.06 o 
   1   7   7       18.22       11.15      8.24 o 
   2   7   7        2.49       12.63      8.88 o 
   3   7   7      350.18      325.29     18.30 o 
   4   7   7      248.21      258.56     17.76 o 
   5   7   7       83.81       73.03     16.01 o 
   6   7   7       38.90       40.90     17.73 o 
  -9   8   7        6.14        2.83     11.60 o 
  -8   8   7       61.85       63.96     12.63 o 
  -7   8   7      412.83      458.52     22.47 o 
  -6   8   7      144.41      156.09     14.35 o 
  -5   8   7      213.77      211.73     15.54 o 
  -4   8   7      264.38      282.22     16.85 o 
  -3   8   7      115.10      112.32     11.56 o 
  -2   8   7        2.64       18.04     10.66 o 
  -1   8   7      307.71      292.02     18.57 o 
   0   8   7      131.36      156.55     23.85 o 
   1   8   7        8.91        3.83      8.78 o 
   2   8   7        5.23       10.66     12.00 o 
   3   8   7      202.46      178.61     18.69 o 
   4   8   7       18.20       16.27     13.88 o 
   5   8   7       18.38       11.82     13.34 o 
   6   8   7       11.03       30.72     32.28 o 
  -8   9   7        0.76       21.12     11.84 o 
  -7   9   7       16.80       32.61     11.40 o 
  -6   9   7      814.28      868.93     31.89 o 
  -5   9   7      161.01      160.55     14.92 o 
  -4   9   7       94.29      119.55     13.13 o 
  -3   9   7     1505.48     1537.75     65.40 o 
  -2   9   7       72.15       57.17     12.96 o 
  -1   9   7      612.33      622.00     29.51 o 
   0   9   7     1231.47     1228.38     38.56 o 
   1   9   7        1.41       12.02     12.14 o 
   2   9   7      308.12      315.68     22.91 o 
   3   9   7       84.02      104.89     17.34 o 
   4   9   7        0.15        8.56     14.92 o 
   5   9   7      179.47      133.42     23.83 o 
  -8  10   7       75.47      121.71     37.47 o 
  -7  10   7       36.49       14.29     11.80 o 
  -6  10   7        4.19      -15.12     10.08 o 
  -5  10   7      165.40      162.04     27.25 o 
  -4  10   7      122.66      144.21     14.59 o 
  -3  10   7        6.87       27.00     12.83 o 
  -2  10   7      245.60      242.94     20.91 o 
  -1  10   7       20.66        1.01     12.69 o 
   0  10   7       28.58       27.09     17.87 o 
   1  10   7       66.35       53.48     15.77 o 
   2  10   7        3.62       16.71     14.72 o 
   3  10   7       20.80      -10.05     19.19 o 
   4  10   7        3.32        8.87     17.48 o 
  -6  11   7      156.87      192.46     17.87 o 
  -5  11   7       22.58       31.48     18.78 o 
  -4  11   7      768.12      864.19     46.62 o 
  -3  11   7      318.86      305.10     23.87 o 
  -2  11   7       32.63       36.67     14.26 o 
  -1  11   7      498.05      619.16     63.35 o 
   0  11   7      271.09      308.38     32.44 o 
   1  11   7       39.60       28.80     27.02 o 
   2  11   7       68.87       50.14     24.18 o 
   3  11   7       37.36       50.50     18.97 o 
  -5  12   7       30.41       21.00     15.64 o 
  -4  12   7       41.72       40.95     17.03 o 
  -3  12   7       93.22       77.51     18.06 o 
  -2  12   7        3.78       -9.68     19.07 o 
  -1  12   7      270.69      296.00     32.35 o 
   0  12   7       13.57        6.75     42.90 o 
   1  12   7        4.01        0.13     35.59 o 
 -10   0   8      506.19      468.31     42.80 o 
  -9   0   8      647.29      646.07     50.07 o 
  -8   0   8      407.06      393.26     25.23 o 
  -7   0   8     2534.47     2426.45     87.43 o 
  -6   0   8     1307.42     1296.05     51.59 o 
  -5   0   8       66.32       86.38     18.12 o 
  -4   0   8     7167.42     7364.01    197.00 o 
  -3   0   8      571.45      513.26     19.94 o 
  -2   0   8      309.55      303.91     14.45 o 
  -1   0   8     5472.11     5261.55    173.08 o 
   0   0   8      316.47      344.81     38.73 o 
   1   0   8      123.66       94.44     15.26 o 
   2   0   8     2848.19     2988.28    105.14 o 
   3   0   8       11.59       26.82     11.64 o 
   4   0   8       11.77       -3.63     22.70 o 
   5   0   8      132.62      169.81     20.34 o 
   6   0   8      108.45       84.45     18.76 o 
   7   0   8        3.92        8.31     15.91 o 
 -11   1   8       19.79        4.89     17.18 o 
 -10   1   8      154.70      182.89     22.24 o 
  -9   1   8      132.02      140.28     14.81 o 
  -8   1   8       64.99       61.72     11.10 o 
  -7   1   8      103.92      126.15     10.51 o 
  -6   1   8     2165.72     2098.33     48.12 o 
  -5   1   8       56.56       59.68      6.51 o 
  -4   1   8      916.93      847.34     32.93 o 
  -3   1   8      888.90      909.58     21.04 o 
  -2   1   8      100.64      103.69      6.33 o 
  -1   1   8       63.19       66.63      5.82 o 
   0   1   8      382.42      363.35     21.83 o 
   1   1   8      205.76      214.72     10.72 o 
   2   1   8        9.78        9.09      6.52 o 
   3   1   8        3.15        0.92      7.20 o 
   4   1   8        6.43        0.90      7.90 o 
   5   1   8      267.55      166.90     14.23 o 
   6   1   8       66.43       88.49     13.08 o 
   7   1   8        1.27       12.24     11.06 o 
 -11   2   8       63.53       92.64     20.14 o 
 -10   2   8      231.47      209.00     22.43 o 
  -9   2   8      270.73      318.38     20.60 o 
  -8   2   8       24.79       29.86     10.69 o 
  -7   2   8       10.50       20.45      7.26 o 
  -6   2   8       29.01       33.28      6.35 o 
  -5   2   8      302.49      297.77     12.15 o 
  -4   2   8     1134.15     1063.88     27.16 o 
  -3   2   8      197.51      172.36      9.11 o 
  -2   2   8      932.63      858.16     27.68 o 
  -1   2   8     2762.45     2868.81     57.12 o 
   0   2   8      385.04      322.80     16.26 o 
   1   2   8      295.27      299.87     21.95 o 
   2   2   8      744.96      758.92     24.68 o 
   3   2   8      213.08      240.61     22.93 o 
   4   2   8       99.99      129.76     18.37 o 
   5   2   8       83.28      102.21     12.61 o 
   6   2   8       89.87       87.86     13.27 o 
   7   2   8       71.76       43.27     14.68 o 
 -11   3   8        0.00      -16.54     15.89 o 
 -10   3   8      244.64      282.70     20.84 o 
  -9   3   8      612.40      614.79     28.31 o 
  -8   3   8       66.71       78.63     10.48 o 
  -7   3   8     1245.88     1260.66     36.66 o 
  -6   3   8      461.98      427.83     32.90 o 
  -5   3   8      868.32      880.72     24.02 o 
  -4   3   8      123.47      134.13     20.81 o 
  -3   3   8     2598.08     2483.86     55.63 o 
  -2   3   8     1459.66     1444.80     36.17 o 
  -1   3   8      249.11      231.80     12.70 o 
   0   3   8      927.47      920.36     24.76 o 
   1   3   8      832.27      785.37     31.83 o 
   2   3   8       16.47       22.71      7.03 o 
   3   3   8      293.16      320.50     16.29 o 
   4   3   8      114.08      124.21     13.84 o 
   5   3   8        9.30       20.78      9.93 o 
   6   3   8        8.58        0.78     11.20 o 
   7   3   8       42.47       21.78     14.51 o 
 -11   4   8      492.72      523.30     48.47 o 
 -10   4   8       59.02       52.33     14.61 o 
  -9   4   8        6.73       21.54     10.21 o 
  -8   4   8     1743.40     1723.02     48.50 o 
  -7   4   8       48.37       41.50      8.99 o 
  -6   4   8        0.48        1.58      6.92 o 
  -5   4   8     2051.81     1954.76     67.48 o 
  -4   4   8      180.87      189.64     10.49 o 
  -3   4   8      446.70      484.73     24.91 o 
  -2   4   8     3442.48     3322.00     72.77 o 
  -1   4   8        7.87       -1.88      6.26 o 
   0   4   8     1883.26     1887.55     50.52 o 
   1   4   8     1495.46     1524.21     46.58 o 
   2   4   8       54.08       58.01      8.56 o 
   3   4   8      489.46      421.20     20.80 o 
   4   4   8      209.18      287.29     23.96 o 
   5   4   8        0.73      -10.05     10.28 o 
   6   4   8       84.86       92.60     15.92 o 
   7   4   8       10.35       22.14     19.92 o 
 -10   5   8       49.50       50.16     12.74 o 
  -9   5   8        2.17        3.40      9.32 o 
  -8   5   8       81.65      116.54     15.44 o 
  -7   5   8      289.17      251.47     15.49 o 
  -6   5   8       24.27       28.68      8.41 o 
  -5   5   8       37.10       38.54      8.21 o 
  -4   5   8      484.08      440.36     29.95 o 
  -3   5   8       17.70       20.59      6.51 o 
  -2   5   8       79.37       73.37      7.94 o 
  -1   5   8      163.01      163.49     12.20 o 
   0   5   8        6.85        3.37      7.40 o 
   1   5   8       69.55       78.26     10.12 o 
   2   5   8        4.46       -5.13      6.49 o 
   3   5   8        0.33       -6.17      7.15 o 
   4   5   8       60.97       61.88     13.27 o 
   5   5   8       21.54       25.33     12.00 o 
   6   5   8        1.48       10.10     14.38 o 
 -10   6   8        3.00        5.16     11.27 o 
  -9   6   8      282.08      301.64     19.06 o 
  -8   6   8      805.47      884.11     40.55 o 
  -7   6   8        9.99       11.36      9.29 o 
  -6   6   8      301.57      351.86     18.07 o 
  -5   6   8      577.00      598.29     22.84 o 
  -4   6   8      134.84      141.61     11.50 o 
  -3   6   8     1820.20     1745.26     47.61 o 
  -2   6   8     2289.96     2168.69     55.35 o 
  -1   6   8       76.24       72.83      9.87 o 
   0   6   8     1147.83     1161.45     35.45 o 
   1   6   8      278.89      274.12     15.97 o 
   2   6   8       21.51       30.35      9.23 o 
   3   6   8      225.85      215.18     15.63 o 
   4   6   8      107.66      168.95     21.81 o 
   5   6   8       10.16        4.07     17.69 o 
   6   6   8       77.80       86.57     19.41 o 
 -10   7   8      108.66      138.86     27.73 o 
  -9   7   8      362.51      412.14     22.57 o 
  -8   7   8       49.16       47.86     12.02 o 
  -7   7   8      253.88      267.32     17.53 o 
  -6   7   8     1326.36     1387.04     41.75 o 
  -5   7   8      191.05      243.16     15.64 o 
  -4   7   8      573.73      571.94     23.09 o 
  -3   7   8     1242.71     1302.49     38.64 o 
  -2   7   8       50.58       55.65     11.77 o 
  -1   7   8        2.73        7.80      8.53 o 
   0   7   8      940.99      957.67     31.32 o 
   1   7   8       47.25       51.48     10.20 o 
   2   7   8       29.62       14.62      9.64 o 
   3   7   8      128.68      126.30     16.84 o 
   4   7   8       81.72       87.52     29.13 o 
   5   7   8       10.57        1.41     19.81 o 
  -9   8   8      203.77      174.16     17.82 o 
  -8   8   8       80.27       86.24     14.05 o 
  -7   8   8      100.20      113.05     13.80 o 
  -6   8   8      507.69      524.36     23.82 o 
  -5   8   8      112.92       82.10     12.16 o 
  -4   8   8      606.54      601.48     24.94 o 
  -3   8   8      570.78      509.17     22.01 o 
  -2   8   8        7.70        1.49     12.86 o 
  -1   8   8      658.50      654.82     30.01 o 
   0   8   8      365.32      369.58     19.30 o 
   1   8   8      329.07      320.42     18.40 o 
   2   8   8      454.53      516.40     28.63 o 
   3   8   8        0.68        2.76     13.31 o 
   4   8   8       14.65        0.64     16.81 o 
   5   8   8       84.80       77.46     50.20 o 
  -8   9   8       97.46      120.88     15.97 o 
  -7   9   8        7.29        7.40     10.67 o 
  -6   9   8        1.30        8.09     10.33 o 
  -5   9   8      207.27      200.06     16.31 o 
  -4   9   8       54.57       53.56     11.26 o 
  -3   9   8       24.22       20.61     12.10 o 
  -2   9   8      295.87      304.45     28.49 o 
  -1   9   8       22.83       44.56     15.31 o 
   0   9   8       70.67       71.34     12.80 o 
   1   9   8      235.53      256.92     21.72 o 
   2   9   8       10.25      -12.38     13.68 o 
   3   9   8        1.64       -7.23     15.01 o 
   4   9   8        2.97        6.02     17.53 o 
  -7  10   8      637.80      690.44     30.83 o 
  -6  10   8        7.66      -15.40     10.26 o 
  -5  10   8       28.68       25.70     11.45 o 
  -4  10   8      815.72      835.79     44.63 o 
  -3  10   8       32.16       47.57     15.99 o 
  -2  10   8       43.18       26.64     21.23 o 
  -1  10   8      964.19     1068.44     43.21 o 
   0  10   8       14.53       22.32     19.33 o 
   1  10   8       18.62       -7.48     25.62 o 
   2  10   8      489.77      528.24     30.86 o 
   3  10   8       25.81       47.95     18.72 o 
  -6  11   8      211.08      200.51     28.93 o 
  -5  11   8        1.38       -6.27     11.62 o 
  -4  11   8      144.50      143.99     19.21 o 
  -3  11   8      117.39      102.37     16.66 o 
  -2  11   8       67.86       48.40     18.44 o 
  -1  11   8       29.86       27.79     21.00 o 
   0  11   8       81.90       87.59     24.64 o 
   1  11   8       76.82       65.21     25.37 o 
   2  11   8        6.73      -23.38     34.16 o 
  -4  12   8      122.59      139.05     32.47 o 
  -3  12   8       71.50       50.76     23.87 o 
  -2  12   8      255.87      269.19     48.58 o 
 -11   1   9       26.65       42.50     19.34 o 
 -10   1   9      703.83      764.36     63.97 o 
  -9   1   9       41.23       51.13     12.81 o 
  -8   1   9      173.85      194.06     16.27 o 
  -7   1   9     1746.70     1747.15     47.68 o 
  -6   1   9      160.57      178.02     12.05 o 
  -5   1   9      221.22      246.94     17.13 o 
  -4   1   9     3527.77     3346.85    102.31 o 
  -3   1   9       53.31       46.04      6.67 o 
  -2   1   9      646.86      682.70     20.12 o 
  -1   1   9     1852.40     1840.95     38.91 o 
   0   1   9       12.67       15.42      6.20 o 
   1   1   9      836.46      806.93     25.97 o 
   2   1   9      552.49      645.04     22.83 o 
   3   1   9        3.60        6.29      7.96 o 
   4   1   9      393.21      392.80     27.57 o 
   5   1   9       74.46      125.50     14.16 o 
   6   1   9        5.57        4.17     10.58 o 
 -11   2   9       23.13       15.88     19.17 o 
 -10   2   9        5.68        4.51     15.13 o 
  -9   2   9      372.81      391.08     22.79 o 
  -8   2   9      392.43      422.73     22.22 o 
  -7   2   9      183.44      165.89     14.60 o 
  -6   2   9      128.49      123.81      9.46 o 
  -5   2   9     3021.86     2833.67     63.19 o 
  -4   2   9      866.83      838.54     23.37 o 
  -3   2   9      705.67      654.34     53.23 o 
  -2   2   9     1342.09     1317.13     32.69 o 
  -1   2   9      759.48      730.66     21.25 o 
   0   2   9       20.82       15.29      6.19 o 
   1   2   9     1454.10     1587.99     58.12 o 
   2   2   9      172.33      175.76     13.19 o 
   3   2   9        0.34       18.66      8.72 o 
   4   2   9       35.13       66.35     11.33 o 
   5   2   9      173.50      156.16     23.59 o 
   6   2   9        0.54       -4.94     10.63 o 
 -11   3   9      269.20      278.83     28.74 o 
 -10   3   9       50.59       69.01     15.18 o 
  -9   3   9      230.69      231.09     18.87 o 
  -8   3   9      417.07      439.00     23.43 o 
  -7   3   9        6.41        5.82      7.49 o 
  -6   3   9      233.66      263.65     14.31 o 
  -5   3   9      159.83      144.50      9.85 o 
  -4   3   9      161.27      161.03     13.27 o 
  -3   3   9     1020.53      986.02     26.41 o 
  -2   3   9      457.64      437.34     18.52 o 
  -1   3   9      110.89      117.32     10.75 o 
   0   3   9     2285.12     2132.59     56.47 o 
   1   3   9      448.51      459.55     18.62 o 
   2   3   9       69.58       72.45      9.77 o 
   3   3   9      438.40      417.35     19.48 o 
   4   3   9       65.05       84.38     12.26 o 
   5   3   9       42.46       36.86     11.25 o 
   6   3   9       77.66       86.60     16.45 o 
 -10   4   9       27.78       37.12     14.77 o 
  -9   4   9        8.66       29.71     12.21 o 
  -8   4   9      221.87      239.74     17.48 o 
  -7   4   9       87.76      120.90     17.82 o 
  -6   4   9       17.09       34.31      8.53 o 
  -5   4   9      476.74      428.66     26.59 o 
  -4   4   9      162.66      204.05     18.32 o 
  -3   4   9      105.38      108.72     10.32 o 
  -2   4   9      162.23      163.80     10.39 o 
  -1   4   9      293.68      283.42     15.41 o 
   0   4   9       87.50      111.46     12.27 o 
   1   4   9        0.98        8.96      7.94 o 
   2   4   9      147.16      128.77     14.13 o 
   3   4   9        1.47       -7.83      8.95 o 
   4   4   9       21.16       25.65     10.83 o 
   5   4   9        3.54        9.43     12.22 o 
   6   4   9        0.68       -6.70     13.57 o 
 -10   5   9       24.21       33.08     15.21 o 
  -9   5   9      544.08      565.82     25.79 o 
  -8   5   9      620.75      629.33     28.16 o 
  -7   5   9      104.51      105.73     12.11 o 
  -6   5   9     1821.33     1735.45     48.42 o 
  -5   5   9      627.88      575.18     28.17 o 
  -4   5   9       12.29       10.80      8.52 o 
  -3   5   9     2075.74     2027.43     68.23 o 
  -2   5   9       18.98       18.23      8.53 o 
  -1   5   9        1.28        8.30      7.81 o 
   0   5   9     1654.81     1658.36     46.84 o 
   1   5   9       73.07       75.48     10.78 o 
   2   5   9      148.21      127.98     18.85 o 
   3   5   9      547.02      582.34     53.12 o 
   4   5   9        2.01       -8.66     11.96 o 
   5   5   9        3.58      -12.03     12.19 o 
   6   5   9       59.39      108.98     30.72 o 
 -10   6   9        0.52       24.20     14.82 o 
  -9   6   9      295.90      275.74     18.79 o 
  -8   6   9      223.94      226.81     16.92 o 
  -7   6   9       13.97        5.75      9.48 o 
  -6   6   9      338.12      295.57     17.20 o 
  -5   6   9      426.58      452.74     20.31 o 
  -4   6   9       68.14       84.54     11.60 o 
  -3   6   9      111.91      112.53     11.85 o 
  -2   6   9     1061.00     1084.31     34.58 o 
  -1   6   9      232.98      238.38     15.41 o 
   0   6   9       78.88       99.74     12.21 o 
   1   6   9      300.50      288.00     23.84 o 
   2   6   9      287.75      229.23     21.61 o 
   3   6   9       37.21       61.85     13.64 o 
   4   6   9       86.26       88.23     26.72 o 
   5   6   9        0.43      -23.91     17.02 o 
  -9   7   9      398.79      428.62     28.46 o 
  -8   7   9       15.57       26.12     11.55 o 
  -7   7   9      234.85      265.84     19.39 o 
  -6   7   9      437.47      468.99     22.32 o 
  -5   7   9       15.81        5.65      8.83 o 
  -4   7   9        4.78       19.04      9.38 o 
  -3   7   9      124.03      145.85     16.32 o 
  -2   7   9      473.98      459.93     25.28 o 
  -1   7   9      825.79      806.51     28.88 o 
   0   7   9      350.70      364.65     19.42 o 
   1   7   9      188.53      172.93     18.43 o 
   2   7   9      112.37      116.92     13.90 o 
   3   7   9        2.81       -0.74     12.82 o 
   4   7   9        7.81        8.24     17.46 o 
  -9   8   9       42.93       97.16     39.65 o 
  -8   8   9      151.51      188.96     17.75 o 
  -7   8   9       89.46      110.48     18.18 o 
  -6   8   9       26.63       19.32     10.71 o 
  -5   8   9      502.20      501.31     46.90 o 
  -4   8   9      222.67      244.88     16.57 o 
  -3   8   9       76.41       54.82     16.50 o 
  -2   8   9       91.13      112.00     15.84 o 
  -1   8   9      221.52      232.92     25.80 o 
   0   8   9        4.88        5.44     10.49 o 
   1   8   9      140.01      152.97     14.89 o 
   2   8   9        1.70       11.24     13.37 o 
   3   8   9        5.41       -4.01     15.45 o 
   4   8   9        4.02       13.27     21.59 o 
  -8   9   9        0.96      -13.39     15.14 o 
  -7   9   9      658.69      698.63     33.70 o 
  -6   9   9       12.08        1.62     11.00 o 
  -5   9   9       11.87       -1.36      9.98 o 
  -4   9   9      660.55      586.28     38.66 o 
  -3   9   9       40.37       49.67     14.29 o 
  -2   9   9      133.23      145.39     18.09 o 
  -1   9   9      645.40      677.25     32.01 o 
   0   9   9        0.80       -8.00     11.26 o 
   1   9   9      270.45      251.51     22.25 o 
   2   9   9      361.83      409.93     28.05 o 
   3   9   9       27.45       -7.69     19.08 o 
  -7  10   9       53.60       86.82     23.70 o 
  -6  10   9      129.85      125.82     16.78 o 
  -5  10   9       29.11       41.13     12.62 o 
  -4  10   9        3.50      -10.96     12.12 o 
  -3  10   9      232.45      256.10     28.00 o 
  -2  10   9       20.34       25.59     14.10 o 
  -1  10   9       22.79       18.81     13.74 o 
   0  10   9       68.46       53.87     34.78 o 
   1  10   9        2.46        4.14     21.58 o 
   2  10   9       10.02        0.19     17.04 o 
  -5  11   9      122.73       63.00     29.68 o 
  -4  11   9      112.96      131.35     19.97 o 
  -3  11   9       57.60       79.18     29.00 o 
  -2  11   9      302.45      312.59     25.59 o 
  -1  11   9       48.31       89.68     34.97 o 
   0  11   9        3.49        9.57     24.81 o 
 -11   0  10      473.98      609.70     58.00 o 
 -10   0  10      754.75      764.07     59.75 o 
  -9   0  10      141.83      227.50     34.55 o 
  -8   0  10     1210.03     1181.43     52.24 o 
  -7   0  10     1278.72     1239.60     53.70 o 
  -6   0  10      273.44      247.84     21.36 o 
  -5   0  10     4545.03     4075.90    205.22 o 
  -4   0  10     1889.33     1726.07     66.47 o 
  -3   0  10      229.69      205.13     18.57 o 
  -2   0  10     2165.02     2085.76     77.57 o 
  -1   0  10      180.59      194.20     14.12 o 
   0   0  10       26.73       37.83     11.67 o 
   1   0  10     1219.66     1155.59     49.05 o 
   2   0  10      184.55      221.95     21.34 o 
   3   0  10       35.67       43.27     14.64 o 
   4   0  10      149.74      186.91     22.67 o 
   5   0  10       23.85       33.56     22.37 o 
   6   0  10       54.57       58.95     24.13 o 
 -11   1  10       18.99       28.38     31.11 o 
 -10   1  10      119.91      124.11     36.63 o 
  -9   1  10        0.32        1.79     13.78 o 
  -8   1  10      133.13      130.66     15.03 o 
  -7   1  10      358.66      395.45     18.70 o 
  -6   1  10       46.31       65.43     12.32 o 
  -5   1  10      283.05      267.80     14.98 o 
  -4   1  10      443.37      413.60     18.15 o 
  -3   1  10      215.11      226.30     11.50 o 
  -2   1  10      173.95      173.83     10.48 o 
  -1   1  10      444.37      449.84     22.36 o 
   0   1  10       33.21       40.26      8.17 o 
   1   1  10        1.32        3.18      7.47 o 
   2   1  10       20.11       26.11      9.03 o 
   3   1  10      108.86       96.99     11.95 o 
   4   1  10        0.15        2.16     10.27 o 
   5   1  10        4.12       25.85     11.69 o 
   6   1  10        2.30      -19.63     13.09 o 
 -11   2  10      116.70      122.81     34.23 o 
 -10   2  10      106.38      180.50     23.54 o 
  -9   2  10      130.00      133.95     16.10 o 
  -8   2  10      735.37      705.24     30.58 o 
  -7   2  10      183.29      183.57     16.29 o 
  -6   2  10        0.57       11.81      8.22 o 
  -5   2  10        7.95       14.98      7.88 o 
  -4   2  10       19.76       25.64      8.02 o 
  -3   2  10      279.36      307.01     13.48 o 
  -2   2  10      706.84      656.32     23.86 o 
  -1   2  10       40.93       42.10      8.77 o 
   0   2  10      195.06      184.39     21.27 o 
   1   2  10      480.19      444.08     22.33 o 
   2   2  10       45.50       57.63     10.37 o 
   3   2  10       91.30       88.44     13.64 o 
   4   2  10      219.90      211.82     16.38 o 
   5   2  10       37.79       47.98     12.46 o 
   6   2  10        1.83        5.70     14.96 o 
 -10   3  10      208.16      192.20     19.91 o 
  -9   3  10        0.44       -5.00     11.77 o 
  -8   3  10      472.80      406.60     51.60 o 
  -7   3  10      877.17      809.50     33.19 o 
  -6   3  10        2.23      -14.01      9.34 o 
  -5   3  10      448.31      429.87     16.48 o 
  -4   3  10      418.86      410.98     15.94 o 
  -3   3  10      433.15      437.47     18.90 o 
  -2   3  10        7.88       11.20      7.59 o 
  -1   3  10      643.06      665.55     24.58 o 
   0   3  10      408.04      406.84     19.18 o 
   1   3  10        0.77        6.15      9.79 o 
   2   3  10      188.97      215.95     21.64 o 
   3   3  10      134.04      122.31     14.03 o 
   4   3  10        1.64       15.79     10.46 o 
   5   3  10       25.78       40.11     14.76 o 
 -10   4  10        0.43        1.33     13.72 o 
  -9   4  10     1157.48     1282.75     47.22 o 
  -8   4  10       13.42       12.61     11.71 o 
  -7   4  10       25.47       23.67      9.47 o 
  -6   4  10     2807.09     2626.89     68.37 o 
  -5   4  10        9.23       11.98      8.18 o 
  -4   4  10       64.45       80.50      9.08 o 
  -3   4  10     1318.55     1283.05     33.44 o 
  -2   4  10       64.48       38.53      9.04 o 
  -1   4  10      379.56      382.54     18.76 o 
   0   4  10     1162.44     1249.40     43.23 o 
   1   4  10       42.23       55.33     10.79 o 
   2   4  10      463.69      394.73     23.26 o 
   3   4  10      241.94      249.34     20.31 o 
   4   4  10        3.87        7.54     12.01 o 
   5   4  10       85.90       79.33     17.12 o 
 -10   5  10       16.05       10.41     14.96 o 
  -9   5  10       79.96      103.54     19.54 o 
  -8   5  10      128.43      121.47     14.35 o 
  -7   5  10        4.09       10.31      9.62 o 
  -6   5  10       59.63       56.94     10.60 o 
  -5   5  10      153.48      148.23     13.17 o 
  -4   5  10      109.45       95.32     10.84 o 
  -3   5  10        3.63       13.42     13.20 o 
  -2   5  10      376.01      333.71     21.01 o 
  -1   5  10        5.13        5.71      8.65 o 
   0   5  10       33.98       27.43      9.75 o 
   1   5  10       40.46       26.64     17.09 o 
   2   5  10        7.76       10.33     11.18 o 
   3   5  10        0.15       -6.45     11.16 o 
   4   5  10        0.01       -6.64     32.24 o 
   5   5  10        0.05        0.58     27.54 o 
  -9   6  10      360.50      366.01     21.90 o 
  -8   6  10        0.65       -9.22      9.82 o 
  -7   6  10      526.55      464.82     22.24 o 
  -6   6  10      782.93      756.15     28.50 o 
  -5   6  10       68.98       65.88     11.56 o 
  -4   6  10      234.05      235.97     15.34 o 
  -3   6  10      381.39      379.35     23.27 o 
  -2   6  10       73.86       88.98     12.05 o 
  -1   6  10      344.26      369.25     26.94 o 
   0   6  10      351.49      389.79     20.48 o 
   1   6  10        0.25       -2.49      9.88 o 
   2   6  10      113.83      109.54     16.02 o 
   3   6  10       32.97       35.84     16.70 o 
   4   6  10        0.02      -12.61     17.16 o 
  -9   7  10       10.85        3.34     13.35 o 
  -8   7  10      126.65      132.23     15.90 o 
  -7   7  10      614.58      664.14     27.95 o 
  -6   7  10       10.97       11.55      9.92 o 
  -5   7  10      120.88      110.64     13.44 o 
  -4   7  10      572.80      645.58     40.40 o 
  -3   7  10      286.76      341.87     23.32 o 
  -2   7  10       57.11       82.06     17.53 o 
  -1   7  10      584.38      591.67     42.76 o 
   0   7  10        8.84        4.23     10.34 o 
   1   7  10        2.39       -5.64      9.83 o 
   2   7  10       25.11       34.82     12.15 o 
   3   7  10       61.36       80.67     20.44 o 
  -8   8  10      162.82      189.66     18.61 o 
  -7   8  10      296.05      303.47     20.52 o 
  -6   8  10       15.59       -4.09      9.70 o 
  -5   8  10      436.19      423.36     21.93 o 
  -4   8  10      361.37      354.48     48.05 o 
  -3   8  10      111.28       89.44     16.34 o 
  -2   8  10      260.32      290.49     22.78 o 
  -1   8  10      281.47      293.49     24.92 o 
   0   8  10       34.54       43.28     12.19 o 
   1   8  10      467.71      455.77     23.38 o 
   2   8  10      264.90      333.95     25.41 o 
   3   8  10      136.68      121.33     29.35 o 
  -7   9  10        0.83       -8.49     12.32 o 
  -6   9  10      192.47      183.00     17.32 o 
  -5   9  10       35.01       25.52     22.40 o 
  -4   9  10        0.34       -7.09     12.53 o 
  -3   9  10       78.02       72.05     15.90 o 
  -2   9  10       62.57       33.76     15.77 o 
  -1   9  10        2.44        3.95     12.97 o 
   0   9  10      154.25      167.19     21.26 o 
   1   9  10        0.38       -8.27     14.60 o 
   2   9  10        0.35       -4.94     16.63 o 
  -6  10  10        7.14       -6.34     21.17 o 
  -5  10  10      510.62      538.05     36.67 o 
  -4  10  10       16.27       -0.94     13.38 o 
  -3  10  10       13.36       20.42     14.30 o 
  -2  10  10      354.34      373.80     34.07 o 
  -1  10  10        7.49       17.82     15.06 o 
   0  10  10        1.81       19.33     28.41 o 
   1  10  10      113.70       97.09     41.89 o 
  -3  11  10        2.92      -12.14     23.06 o 
  -2  11  10        7.19       -9.35     24.09 o 
 -10   1  11       49.66       50.07     26.11 o 
  -9   1  11       81.13       54.03     25.91 o 
  -8   1  11     1164.88     1140.56    124.37 o 
  -7   1  11       95.42       62.23     17.59 o 
  -6   1  11      455.17      400.30     19.52 o 
  -5   1  11     1002.12      975.19     31.67 o 
  -4   1  11      216.55      213.46     16.20 o 
  -3   1  11      357.30      365.09     20.66 o 
  -2   1  11     1292.22     1310.14     45.95 o 
  -1   1  11       13.46       14.13      9.57 o 
   0   1  11      263.46      217.77     16.99 o 
   1   1  11      251.42      294.10     22.62 o 
   2   1  11       12.99       15.91      9.55 o 
   3   1  11       89.72       83.30     12.94 o 
   4   1  11       70.27      116.91     14.33 o 
   5   1  11       15.98        9.49     13.16 o 
 -10   2  11      222.09      218.10     79.52 o 
  -9   2  11      102.05       90.78     15.51 o 
  -8   2  11        4.18       16.55     13.98 o 
  -7   2  11      350.26      353.05     45.15 o 
  -6   2  11      604.51      648.23     29.53 o 
  -5   2  11       65.00       93.40     14.15 o 
  -4   2  11       40.79       38.37      9.76 o 
  -3   2  11     1378.54     1329.13     34.55 o 
  -2   2  11      215.81      219.37     15.71 o 
  -1   2  11       69.97       95.20     11.21 o 
   0   2  11      233.93      284.06     35.83 o 
   1   2  11      201.32      199.87     17.72 o 
   2   2  11        2.19       10.01     11.21 o 
   3   2  11       76.89       97.41     13.21 o 
   4   2  11       22.96       15.53     11.46 o 
   5   2  11        3.06        1.06     12.72 o 
 -10   3  11       62.31      105.83     17.91 o 
  -9   3  11      388.55      394.10     35.40 o 
  -8   3  11       23.15       16.34     12.23 o 
  -7   3  11      248.40      265.20     20.06 o 
  -6   3  11      413.74      426.28     23.28 o 
  -5   3  11       16.88       39.21     10.08 o 
  -4   3  11      370.25      367.06     25.03 o 
  -3   3  11      129.08      125.97     10.62 o 
  -2   3  11        3.33        9.94      8.69 o 
  -1   3  11      264.42      280.30     17.37 o 
   0   3  11      111.16      159.31     17.70 o 
   1   3  11      134.54      142.25     16.01 o 
   2   3  11      523.45      470.97     45.14 o 
   3   3  11      126.75      120.42     20.56 o 
   4   3  11       35.54       53.82     21.25 o 
 -10   4  11        6.93       46.27     22.59 o 
  -9   4  11      155.38      188.13     19.82 o 
  -8   4  11       30.33       53.80     14.17 o 
  -7   4  11       42.08       59.01     13.79 o 
  -6   4  11      104.86       94.60     24.33 o 
  -5   4  11      149.87      136.60     12.63 o 
  -4   4  11       58.48       54.23     10.03 o 
  -3   4  11       34.88       52.12     10.49 o 
  -2   4  11       87.93      104.80     16.34 o 
  -1   4  11       15.46       21.76      9.99 o 
   0   4  11       16.64       12.79      9.88 o 
   1   4  11        7.96        4.43     10.52 o 
   2   4  11        3.06       12.20     11.98 o 
   3   4  11        4.31        0.28     16.57 o 
   4   4  11        6.21        3.24     13.02 o 
  -9   5  11      199.81      234.13     22.47 o 
  -8   5  11       31.89       50.18     15.98 o 
  -7   5  11      988.52     1044.10     41.24 o 
  -6   5  11      455.34      427.25     21.17 o 
  -5   5  11        5.40       -3.86      8.64 o 
  -4   5  11     1673.01     1647.74     55.35 o 
  -3   5  11       94.13      106.50     13.55 o 
  -2   5  11       35.53       34.00     12.67 o 
  -1   5  11      805.14      905.96     31.70 o 
   0   5  11        0.23       14.70     10.73 o 
   1   5  11        0.16        2.87     11.39 o 
   2   5  11      325.06      342.29     30.50 o 
   3   5  11        2.33        8.73     16.05 o 
   4   5  11        6.56        9.60     20.39 o 
  -9   6  11       88.87       87.64     18.60 o 
  -8   6  11       11.15       -2.32     13.23 o 
  -7   6  11      346.14      338.42     20.24 o 
  -6   6  11      272.67      263.33     18.22 o 
  -5   6  11        7.12        9.47      9.80 o 
  -4   6  11      371.70      343.64     23.70 o 
  -3   6  11       12.91        8.60     11.68 o 
  -2   6  11       59.35       50.75     11.90 o 
  -1   6  11        1.15       -6.58     10.06 o 
   0   6  11      231.22      249.78     17.92 o 
   1   6  11       10.70       -6.77     11.95 o 
   2   6  11        0.15        0.17     12.23 o 
   3   6  11        5.24        6.99     18.36 o 
  -8   7  11      180.64      191.32     18.63 o 
  -7   7  11      401.87      415.85     22.99 o 
  -6   7  11       13.34       25.05     11.22 o 
  -5   7  11      239.43      199.78     23.89 o 
  -4   7  11      300.88      360.28     25.49 o 
  -3   7  11        0.02      -12.41     11.68 o 
  -2   7  11       11.09       31.74     25.81 o 
  -1   7  11       23.81       25.54     11.49 o 
   0   7  11       94.10       86.91     13.48 o 
   1   7  11      137.80      123.07     15.28 o 
   2   7  11       64.85       93.81     21.79 o 
   3   7  11      106.37       65.72     34.10 o 
  -7   8  11       49.00       72.36     14.47 o 
  -6   8  11      155.29      150.18     16.23 o 
  -5   8  11      103.15      144.48     19.26 o 
  -4   8  11        5.50        2.59     21.69 o 
  -3   8  11      288.17      255.43     22.50 o 
  -2   8  11       51.02       18.91     13.41 o 
  -1   8  11       21.97       20.00     13.78 o 
   0   8  11        6.34       18.08     11.89 o 
   1   8  11       49.46       63.12     17.73 o 
   2   8  11        6.36      -15.72     29.10 o 
  -6   9  11       14.35       15.62     15.92 o 
  -5   9  11      611.29      623.64     73.62 o 
  -4   9  11       18.39       28.37     16.19 o 
  -3   9  11       36.66       56.40     16.62 o 
  -2   9  11      381.08      360.47     26.03 o 
  -1   9  11        0.33       12.19     16.13 o 
   0   9  11       98.24       81.77     18.01 o 
   1   9  11      161.25      185.24     30.11 o 
  -4  10  11       61.06       74.62     31.63 o 
  -3  10  11        2.49       12.38     21.92 o 
  -2  10  11       18.93       12.73     21.30 o 
 -10   0  12        1.87      -10.46     29.74 o 
  -9   0  12      598.26      705.88     59.94 o 
  -8   0  12      574.21      500.07     47.28 o 
  -7   0  12       42.11       44.72     17.73 o 
  -6   0  12     1345.71     1378.03     61.02 o 
  -5   0  12      713.30      639.20     36.55 o 
  -4   0  12       21.01       19.24     14.14 o 
  -3   0  12     1382.81     1441.82     60.44 o 
  -2   0  12      185.91      211.85     34.75 o 
  -1   0  12       25.50       49.10     24.68 o 
   0   0  12      462.34      425.58     45.53 o 
   1   0  12       36.92       27.93     20.72 o 
   2   0  12       10.05      -20.11     13.41 o 
   3   0  12      107.51      129.46     21.10 o 
   4   0  12        1.59       41.87     18.94 o 
 -10   1  12        4.51       64.68     30.52 o 
  -9   1  12      145.45      160.19     55.17 o 
  -8   1  12      224.98      227.45     21.17 o 
  -7   1  12        1.55       -3.99     10.71 o 
  -6   1  12      126.95      129.78     14.20 o 
  -5   1  12      258.92      267.44     20.25 o 
  -4   1  12      471.30      436.05     20.64 o 
  -3   1  12      672.73      690.22     26.68 o 
  -2   1  12       94.74       86.86     15.72 o 
  -1   1  12       52.17       38.68     26.98 o 
   0   1  12       18.77       32.88     12.20 o 
   1   1  12      101.20      138.92     18.58 o 
   2   1  12        5.59       -2.31     11.94 o 
   3   1  12       13.14        9.38     13.47 o 
   4   1  12        0.14       14.55     13.87 o 
  -9   2  12      185.50      234.88     27.79 o 
  -8   2  12      147.62      218.19     26.69 o 
  -7   2  12       93.14      112.43     16.71 o 
  -6   2  12      646.21      545.57     24.24 o 
  -5   2  12      234.70      234.49     21.47 o 
  -4   2  12       22.68       30.41     10.49 o 
  -3   2  12       53.67       69.55     14.62 o 
  -2   2  12       18.21       28.51     13.68 o 
  -1   2  12      171.36      189.74     17.41 o 
   0   2  12      166.71      172.31     17.12 o 
   1   2  12        4.28       16.12     12.07 o 
   2   2  12       41.22       27.31     13.98 o 
   3   2  12       89.66       91.42     21.02 o 
   4   2  12       15.25       23.86     20.00 o 
  -9   3  12      177.10      171.84     25.70 o 
  -8   3  12      344.84      374.98     28.95 o 
  -7   3  12       55.05       56.61     14.70 o 
  -6   3  12      231.78      189.23     24.27 o 
  -5   3  12     1026.47      928.12     33.92 o 
  -4   3  12       28.82       26.22     11.80 o 
  -3   3  12       52.93       65.09     15.02 o 
  -2   3  12      143.02      169.47     14.89 o 
  -1   3  12       93.17       88.54     14.48 o 
   0   3  12        0.13        2.34     10.99 o 
   1   3  12      108.46      126.61     16.55 o 
   2   3  12        9.99       -2.80     13.09 o 
   3   3  12        9.73       -7.82     12.58 o 
  -9   4  12        5.31        0.33     15.06 o 
  -8   4  12        0.15       15.06     21.98 o 
  -7   4  12     1219.57     1143.88     60.22 o 
  -6   4  12       11.80       15.28     12.59 o 
  -5   4  12       73.29      100.70     14.89 o 
  -4   4  12     1296.24     1247.65     39.61 o 
  -3   4  12        0.83        5.24     13.15 o 
  -2   4  12      131.00      125.53     13.79 o 
  -1   4  12      399.24      439.96     31.85 o 
   0   4  12        4.02       13.72     11.85 o 
   1   4  12      166.00      110.97     16.49 o 
   2   4  12      169.62      198.63     20.56 o 
   3   4  12        5.61       -1.16     14.24 o 
  -9   5  12       41.81       33.46     29.39 o 
  -8   5  12       18.84       14.41     16.83 o 
  -7   5  12       46.85       24.70     29.73 o 
  -6   5  12      146.45      138.37     17.31 o 
  -5   5  12       13.53        5.85     19.18 o 
  -4   5  12       54.95       60.35     14.13 o 
  -3   5  12       24.78       35.57     11.26 o 
  -2   5  12       39.36       24.50     11.45 o 
  -1   5  12        0.45        4.83     10.82 o 
   0   5  12       54.82       63.29     14.14 o 
   1   5  12        0.96        8.29     12.12 o 
   2   5  12        0.64      -14.36     14.00 o 
   3   5  12        0.03        2.68     17.86 o 
  -8   6  12      210.24      213.88     30.66 o 
  -7   6  12      418.35      405.59     32.29 o 
  -6   6  12        0.73        5.73     10.98 o 
  -5   6  12      304.18      295.43     23.11 o 
  -4   6  12      346.85      354.00     24.52 o 
  -3   6  12        1.11       -4.46     11.81 o 
  -2   6  12      190.85      187.78     25.11 o 
  -1   6  12       53.39       67.76     12.99 o 
   0   6  12       25.67       21.20     12.02 o 
   1   6  12       24.59       27.26     14.33 o 
   2   6  12       17.63       47.70     16.41 o 
  -7   7  12       15.80       16.18     16.67 o 
  -6   7  12       37.19       17.20     14.78 o 
  -5   7  12      415.94      368.90     26.28 o 
  -4   7  12       58.83       73.93     16.11 o 
  -3   7  12       81.25       68.27     15.84 o 
  -2   7  12      176.84      187.89     39.17 o 
  -1   7  12       61.72       53.94     14.90 o 
   0   7  12        5.35       14.29     20.21 o 
   1   7  12       64.87       64.87     16.78 o 
  -6   8  12      255.63      256.71     35.33 o 
  -5   8  12      355.41      405.32     49.93 o 
  -4   8  12        7.52       18.24     15.79 o 
  -3   8  12      310.13      308.90     27.28 o 
  -2   8  12       60.23       69.38     21.39 o 
  -1   8  12       29.25        5.82     14.81 o 
   0   8  12      128.51      119.26     17.16 o 
  -4   9  12       63.01       60.33     34.45 o 
  -3   9  12       16.49       58.90     18.71 o 
  -2   9  12        0.04       -5.35     16.46 o 
  -9   1  13      369.24      427.40     36.31 o 
  -8   1  13       38.63       17.34     15.80 o 
  -7   1  13       72.16       84.76     18.89 o 
  -6   1  13      908.78      851.12     31.50 o 
  -5   1  13       73.72       76.66     13.43 o 
  -4   1  13      201.55      198.29     16.24 o 
  -3   1  13      295.94      311.47     28.01 o 
  -2   1  13       22.00      -12.83     15.65 o 
  -1   1  13      144.93      157.46     24.04 o 
   0   1  13      208.70      272.04     28.09 o 
   1   1  13        1.26      -25.66     26.37 o 
   2   1  13       51.05       38.38     15.34 o 
   3   1  13       18.07        8.57     24.68 o 
  -9   2  13        4.01        1.99     18.84 o 
  -8   2  13      207.96      192.08     22.51 o 
  -7   2  13      180.21      215.86     21.45 o 
  -6   2  13        0.31        1.34     11.67 o 
  -5   2  13       63.03       86.47     13.98 o 
  -4   2  13      234.43      218.69     20.97 o 
  -3   2  13       88.79       89.37     17.15 o 
  -2   2  13        2.23       21.15     21.98 o 
  -1   2  13      338.88      326.46     29.94 o 
   0   2  13       22.15       26.85     17.34 o 
   1   2  13        2.38        7.34     13.46 o 
   2   2  13        9.75       38.86     15.39 o 
  -9   3  13        0.07      -37.08     29.29 o 
  -8   3  13       23.12       46.48     28.12 o 
  -7   3  13      257.81      263.71     23.15 o 
  -6   3  13       24.54       32.56     14.83 o 
  -5   3  13      231.34      265.59     18.97 o 
  -4   3  13      317.47      317.73     24.49 o 
  -3   3  13       90.20      126.35     19.20 o 
  -2   3  13      254.34      254.35     27.08 o 
  -1   3  13       69.14       88.46     16.27 o 
   0   3  13       17.22       22.57     13.28 o 
   1   3  13       55.76       53.82     15.33 o 
   2   3  13       12.86       10.78     15.34 o 
  -8   4  13        0.87        2.52     14.72 o 
  -7   4  13       81.12       67.08     29.00 o 
  -6   4  13       56.33       84.66     22.25 o 
  -5   4  13       17.91      -17.86     18.54 o 
  -4   4  13        4.41      -13.14     14.27 o 
  -3   4  13      158.07      167.84     35.86 o 
  -2   4  13        4.24       -0.13     10.76 o 
  -1   4  13        9.97       15.17     12.69 o 
   0   4  13       34.55       49.36     14.68 o 
   1   4  13        0.02        8.76     14.05 o 
   2   4  13        6.67       17.01     18.51 o 
  -8   5  13      365.17      347.52     46.31 o 
  -7   5  13      185.85      184.99     21.68 o 
  -6   5  13       39.95       38.73     22.61 o 
  -5   5  13      659.14      657.56     50.66 o 
  -4   5  13      291.01      291.37     29.91 o 
  -3   5  13        0.55       12.04     12.21 o 
  -2   5  13      283.35      298.00     20.48 o 
  -1   5  13        9.46        7.48     13.05 o 
   0   5  13        0.27       24.40     14.13 o 
   1   5  13      121.27      135.57     24.53 o 
  -7   6  13      112.58      127.71     20.77 o 
  -6   6  13        3.83       37.16     24.58 o 
  -5   6  13      122.99      156.67     26.85 o 
  -4   6  13       92.68       95.77     17.19 o 
  -3   6  13       12.22       32.88     14.30 o 
  -2   6  13       98.23      125.58     15.86 o 
  -1   6  13        2.31        6.79     14.60 o 
   0   6  13       16.18       13.49     16.42 o 
  -5   7  13      179.60      233.12     24.32 o 
  -4   7  13        7.83        6.61     14.76 o 
  -3   7  13      185.53      209.07     21.67 o 
  -2   7  13      215.72      246.95     35.64 o 
  -1   7  13       16.38       20.78     14.13 o 
  -4   8  13       87.85       81.44     30.07 o 
  -3   8  13       70.45       90.81     32.43 o 
  -8   0  14       38.43       48.25     32.41 o 
  -7   0  14      475.23      560.25     69.91 o 
  -6   0  14      196.06      272.46     33.77 o 
  -5   0  14        1.63       13.82     17.67 o 
  -4   0  14      855.98      804.66     67.61 o 
  -3   0  14       38.50       17.99     27.93 o 
  -2   0  14      117.40      152.29     36.37 o 
  -1   0  14      157.53      164.05     39.55 o 
   0   0  14       17.47       33.84     31.76 o 
   1   0  14        0.47       23.32     28.19 o 
  -8   1  14       18.63       17.00     19.02 o 
  -7   1  14       89.65      101.41     20.43 o 
  -6   1  14      110.42      106.16     15.40 o 
  -5   1  14        2.36       -0.36     12.03 o 
  -4   1  14       47.78       77.01     17.56 o 
  -3   1  14       22.83        4.02     29.39 o 
  -2   1  14      180.56      203.74     28.42 o 
  -1   1  14      109.47      141.12     26.35 o 
   0   1  14       22.60        6.48     19.63 o 
   1   1  14        2.51      -19.49     26.53 o 
  -8   2  14        3.94        3.54     19.17 o 
  -7   2  14      152.40      119.54     21.19 o 
  -6   2  14       62.16       75.62     26.38 o 
  -5   2  14       38.72       32.24     15.93 o 
  -4   2  14      359.98      346.65     26.30 o 
  -3   2  14      315.77      355.64     33.77 o 
  -2   2  14      113.28      127.93     25.00 o 
  -1   2  14       67.89       68.33     22.19 o 
   0   2  14       33.35       32.92     20.89 o 
   1   2  14       37.80        6.53     21.96 o 
  -8   3  14        6.78       -0.65     24.40 o 
  -7   3  14       94.86       95.87     20.51 o 
  -6   3  14      173.60      180.16     21.22 o 
  -5   3  14       42.50       43.80     17.47 o 
  -4   3  14       22.47       24.03     25.75 o 
  -3   3  14      316.35      384.38     28.04 o 
  -2   3  14        5.06       18.08     18.93 o 
  -1   3  14        0.15      -23.89     16.37 o 
   0   3  14        9.55       -6.78     19.78 o 
  -7   4  14        4.11       18.91     18.75 o 
  -6   4  14        9.01      -11.76     21.86 o 
  -5   4  14      663.36      594.73     42.41 o 
  -4   4  14        0.39       19.55     17.90 o 
  -3   4  14       12.86       22.11     16.16 o 
  -2   4  14      297.81      284.16     42.25 o 
  -1   4  14        2.23        8.70     19.50 o 
   0   4  14       41.82       25.60     15.99 o 
  -6   5  14        3.60      -11.62     23.82 o 
  -5   5  14       10.97       12.78     23.58 o 
  -4   5  14       35.66       20.46     21.27 o 
  -3   5  14        5.49        6.41     17.10 o 
  -2   5  14        2.30        2.08     19.63 o 
  -1   5  14        1.94       32.59     15.72 o 
  -5   6  14      142.15      191.52     49.81 o 
  -4   6  14        0.49       -6.87     21.69 o 
  -3   6  14      149.50      145.01     20.78 o 
  -2   6  14      171.54      206.86     20.55 o 
  -7   1  15      245.84      237.87     25.33 o 
  -6   1  15        8.65        7.36     15.85 o 
  -5   1  15       35.58       19.00     17.91 o 
  -4   1  15      245.09      304.77     38.32 o 
  -3   1  15       23.64        6.26     24.45 o 
  -2   1  15       84.76      103.18     28.29 o 
  -1   1  15       54.36      112.18     32.41 o 
  -7   2  15       10.32       18.19     26.10 o 
  -6   2  15       77.09       64.16     25.63 o 
  -5   2  15      121.61      103.41     21.79 o 
  -4   2  15        3.67       24.90     23.37 o 
  -3   2  15       21.33       26.01     28.15 o 
  -2   2  15        8.94        3.06     23.77 o 
  -1   2  15       21.80       28.32     35.78 o 
  -6   3  15       20.40       48.66     26.77 o 
  -5   3  15      113.29      135.59     28.73 o 
  -4   3  15       29.71       -3.86     19.86 o 
  -3   3  15      148.15      123.69     29.67 o 
  -2   3  15      119.34      161.32     44.55 o 
  -5   4  15       38.06      114.63     43.77 o 
  -4   4  15       26.08        1.69     37.15 o 
  -3   4  15       13.38      -22.08     34.94 o 
                                                 
